# Supplementary material for: trans-Dichloridobis(2-methyl­aniline-κN)palladium(II)
Source: Acta Crystallogr Sect E Struct Rep Online. 2009 Mar 14;65(Pt 4):m396. doi: 10.1107/S1600536809008472 (PMC2968883; doi:10.1107/S1600536809008472)
Supplement: Supplementary file 1 [file e-65-0m396-sup1.cif]

##############################################################################
###                                                                        ###
###        Electronic paper (Acta Crystallographica Section E)             ###
###                                                                        ###
##############################################################################
#                                                                            #
# This CIF contains the data in a paper accepted for publication in Acta     #
# Crystallographica Section E. It conforms to the requirements of Notes      #
# for Authors for Section E, and has been peer reviewed under the auspices   #
# of the IUCr Commission on Journals.                                        #
#                                                                            #
# Full details of the Crystallographic Information File format               #
# are given in the paper "The Crystallographic Information File (CIF):       #
# a New Standard Archive File for Crystallography" by S. R. Hall, F. H.      #
# Allen and I. D. Brown [Acta Cryst. (1991), A47, 655-685].                  #
#                                                                            #
# The current version of the core CIF dictionary is obtainable from          #
# ftp://ftp.iucr.org/pub/cif_core.dic. The current version number is 2.4.    #
#                                                                            #
# Software is freely available for graphical display of the structure(s) in  #
# this CIF.  For information consult the CIF home page http://www.iucr.org/  #
# cif/home.html                                                              #
#                                                                            #
# This file may be used for bona fide research purposes within the           #
# scientific community so long as proper attribution is given to the journal # 
# article from which it was obtained.                                        #
#                                                                            #
##############################################################################
                                             
data_I
_audit_creation_method     SHELXL97
_chemical_name_systematic
;
<i>trans</i>-Dichloridobis(2-methylaniline-\k<i>N</i>)palladium(II)
;
_chemical_name_common     ?
_chemical_formula_moiety     'C14 H18 Cl2 N2 Pd'
_chemical_formula_sum     'C14 H18 Cl2 N2 Pd'
_chemical_formula_iupac     '[Pd Cl2 (C7 H9 N)2]'
_chemical_formula_weight     391.60
_chemical_melting_point     560
_symmetry_cell_setting     'Monoclinic'
_symmetry_space_group_name_H-M     'P 21/c'
_symmetry_space_group_name_hall     '-P 2ybc'
loop_
    _symmetry_equiv_pos_as_xyz
    'x, y, z'
    '-x, y+1/2, -z+1/2'
    '-x, -y, -z'
    'x, -y-1/2, z-1/2'
_cell_length_a     12.1841(3)
_cell_length_b     8.0653(2)
_cell_length_c     7.5407(2)
_cell_angle_alpha     90.00
_cell_angle_beta     97.346(2)
_cell_angle_gamma     90.00
_cell_volume     734.93(3)
_cell_formula_units_Z     2
_cell_measurement_reflns_used     1337
_cell_measurement_theta_min     3.04
_cell_measurement_theta_max     22.50
_cell_measurement_temperature     173(2)
_exptl_crystal_description     'Plate'
_exptl_crystal_colour     'Yellow'
_exptl_crystal_size_max     0.17
_exptl_crystal_size_mid     0.16
_exptl_crystal_size_min     0.04
_exptl_crystal_density_diffrn     1.770
_exptl_crystal_density_meas     ?
_exptl_crystal_density_method     'Not measured'
_exptl_crystal_F_000     392
_exptl_absorpt_coefficient_mu     1.613
_exptl_absorpt_correction_type     multi-scan
_exptl_absorpt_process_details     '(SADABS; Bruker, 2005)'
_exptl_absorpt_correction_T_min     0.7767
_exptl_absorpt_correction_T_max     0.9324
_diffrn_ambient_temperature     173(2)
_diffrn_radiation_type     MoK\a
_diffrn_radiation_wavelength     0.71073
_diffrn_radiation_source     'Fine--focus sealed tube'
_diffrn_radiation_monochromator     'Graphite'
_diffrn_measurement_device_type     'Bruker APEXII CCD'
_diffrn_measurement_method     '\f and \w'
_diffrn_detector_area_resol_mean     8.26
_diffrn_reflns_number     8179
_diffrn_reflns_av_R_equivalents     0.0737
_diffrn_reflns_av_sigmaI/netI     0.0554
_diffrn_reflns_theta_min     1.69
_diffrn_reflns_theta_max     26.39
_diffrn_reflns_theta_full     26.39
_diffrn_measured_fraction_theta_max     0.995
_diffrn_measured_fraction_theta_full     0.995
_diffrn_reflns_limit_h_min     -15
_diffrn_reflns_limit_h_max     15
_diffrn_reflns_limit_k_min     -10
_diffrn_reflns_limit_k_max     10
_diffrn_reflns_limit_l_min     -9
_diffrn_reflns_limit_l_max     9
_refine_special_details
;
 Refinement of <i>F</i>^2^ against ALL reflections. The weighted
 <i>R</i>--factor <i>wR</i> and goodness of fit <i>S</i> are based on
 <i>F</i>^2^, conventional <i>R</i>--factors <i>R</i> are based on
 <i>F</i>, with <i>F</i> set to zero for negative <i>F</i>^2^. The threshold
 expression of <i>F</i>^2^ > \s(<i>F</i>^2^) is used only for calculating
 <i>R</i>--factors(gt) <i>etc</i>. and is not relevant to the choice of
 reflections for refinement. <i>R</i>--factors based on <i>F</i>^2^ are
 statistically about twice as large as those based on <i>F</i>, and
 <i>R</i>--factors based on ALL data will be even larger.
;
_reflns_number_total     1502
_reflns_number_gt     1118
_reflns_threshold_expression     I>2\s(I)
_refine_ls_structure_factor_coef     Fsqd
_refine_ls_matrix_type     'Full'
_refine_ls_R_factor_all     0.0556
_refine_ls_R_factor_gt     0.0335
_refine_ls_wR_factor_gt     0.0545
_refine_ls_wR_factor_ref     0.0602
_refine_ls_goodness_of_fit_ref     1.033
_refine_ls_restrained_S_all     1.033
_refine_ls_number_reflns     1502
_refine_ls_number_parameters     97
_refine_ls_number_restraints     2
_refine_ls_hydrogen_treatment     mixed
_refine_ls_weighting_scheme     'Calc'
_refine_ls_weighting_details
         'calc w=1/[\s^2^(Fo^2^)+(0.0118P)^2^+0.6868P] where P=(Fo^2^+2Fc^2^)/3'
_atom_sites_solution_hydrogens     'Geom'
_atom_sites_solution_primary     'Direct'
_atom_sites_solution_secondary     'Difmap'
_refine_ls_shift/su_max     0.000
_refine_ls_shift/su_mean     0.000
_refine_diff_density_max     0.477
_refine_diff_density_min     -0.658
_refine_ls_extinction_method     'None'
_refine_ls_extinction_coef     ?
loop_
    _atom_type_symbol
    _atom_type_description
    _atom_type_scat_dispersion_real
    _atom_type_scat_dispersion_imag
    _atom_type_scat_source
    'C' 'C' 0.0033 0.0016
                         'International Tables Vol C Tables 4.2.6.8 and 6.1.1.4'
    'H' 'H' 0.0000 0.0000
                         'International Tables Vol C Tables 4.2.6.8 and 6.1.1.4'
    'N' 'N' 0.0061 0.0033
                         'International Tables Vol C Tables 4.2.6.8 and 6.1.1.4'
    'Cl' 'Cl' 0.1484 0.1585
                         'International Tables Vol C Tables 4.2.6.8 and 6.1.1.4'
    'Pd' 'Pd' -0.9988 1.0072
                         'International Tables Vol C Tables 4.2.6.8 and 6.1.1.4'
_computing_data_collection     'APEX2 (Bruker, 2005)'
_computing_cell_refinement     'SAINT (Bruker, 2005)'
_computing_data_reduction     'SAINT (Bruker, 2005)'
_computing_structure_solution     'SHELXS97 (Sheldrick, 2008)'
_computing_structure_refinement     'SHELXL97 (Sheldrick, 2008)'
_computing_molecular_graphics     'SHELXTL  (Sheldrick, 2008)'
_computing_publication_material     '<i>publCIF</i> (Westrip, 2009)'
loop_
    _atom_site_type_symbol
    _atom_site_label
    _atom_site_fract_x
    _atom_site_fract_y
    _atom_site_fract_z
    _atom_site_U_iso_or_equiv
    _atom_site_adp_type
    _atom_site_calc_flag
    _atom_site_refinement_flags
    _atom_site_occupancy
    _atom_site_disorder_assembly
    _atom_site_disorder_group
    Pd Pd1 0.0000 0.5000 0.0000 0.01692(12) Uani d S 1 . .
    Cl Cl1 0.06040(8) 0.77044(11) 0.02411(13) 0.0222(2) Uani d . 1 . .
    N N1 0.1118(3) 0.4372(4) 0.2186(5) 0.0192(8) Uani d D 1 . .
    H H1N 0.130(3) 0.526(4) 0.276(5) 0.024(12) Uiso d D 1 . .
    H H2N 0.071(3) 0.386(4) 0.294(5) 0.025(12) Uiso d D 1 . .
    C C1 0.2062(3) 0.3358(5) 0.1906(5) 0.0216(9) Uani d . 1 . .
    C C2 0.3051(4) 0.4060(6) 0.1573(6) 0.0300(11) Uani d . 1 . .
    C C3 0.3912(3) 0.2990(6) 0.1258(6) 0.0330(11) Uani d . 1 . .
    H H3 0.4596 0.3446 0.1015 0.040 Uiso calc R 1 . .
    C C4 0.3790(4) 0.1308(6) 0.1291(6) 0.0390(12) Uani d . 1 . .
    H H4 0.4387 0.0612 0.1073 0.047 Uiso calc R 1 . .
    C C5 0.2808(4) 0.0614(6) 0.1639(6) 0.0352(12) Uani d . 1 . .
    H H5 0.2722 -0.0556 0.1653 0.042 Uiso calc R 1 . .
    C C6 0.1949(3) 0.1643(5) 0.1967(5) 0.0271(10) Uani d . 1 . .
    H H6 0.1275 0.1174 0.2238 0.032 Uiso calc R 1 . .
    C C7 0.3210(4) 0.5894(6) 0.1537(7) 0.0432(14) Uani d . 1 . .
    H H7A 0.2701 0.6373 0.0560 0.065 Uiso calc R 1 . .
    H H7B 0.3974 0.6142 0.1350 0.065 Uiso calc R 1 . .
    H H7C 0.3060 0.6370 0.2677 0.065 Uiso calc R 1 . .
loop_
    _atom_site_aniso_label
    _atom_site_aniso_U_11
    _atom_site_aniso_U_22
    _atom_site_aniso_U_33
    _atom_site_aniso_U_12
    _atom_site_aniso_U_13
    _atom_site_aniso_U_23
    Pd1 0.0189(2) 0.0155(2) 0.0169(2) 0.0004(2) 0.00446(15) -0.0002(2)
    Cl1 0.0272(5) 0.0174(5) 0.0222(5) -0.0014(4) 0.0033(4) 0.0008(4)
    N1 0.0228(18) 0.0170(17) 0.019(2) -0.0008(14) 0.0066(16) -0.0040(16)
    C1 0.022(2) 0.025(2) 0.017(2) 0.0002(17) 0.0021(18) 0.0009(17)
    C2 0.029(3) 0.039(3) 0.022(3) 0.000(2) 0.004(2) 0.000(2)
    C3 0.022(2) 0.044(3) 0.033(3) 0.007(2) 0.004(2) -0.004(2)
    C4 0.034(3) 0.047(3) 0.036(3) 0.014(2) 0.003(2) -0.012(2)
    C5 0.041(3) 0.030(2) 0.033(3) 0.006(2) 0.000(2) -0.005(2)
    C6 0.025(2) 0.034(3) 0.022(3) 0.0000(19) 0.0007(19) 0.0015(19)
    C7 0.031(3) 0.035(3) 0.063(4) 0.001(2) 0.002(3) 0.005(3)
_geom_special_details
;
 All s.u.'s (except the s.u. in the dihedral angle between two l.s. planes)
 are estimated using the full covariance matrix. The cell s.u.'s are taken
 into account individually in the estimation of s.u.'s in distances, angles
 and torsion angles; correlations between s.u.'s in cell parameters are only
 used when they are defined by crystal symmetry. An approximate (isotropic)
 treatment of cell s.u.'s is used for estimating s.u.'s involving l.s. planes.
;
loop_
    _geom_bond_atom_site_label_1
    _geom_bond_atom_site_label_2
    _geom_bond_site_symmetry_2
    _geom_bond_distance
    _geom_bond_publ_flag
    Pd1 N1 . 2.063(3) ?
    Pd1 N1 3_565 2.063(3) ?
    Pd1 Cl1 3_565 2.3017(9) ?
    Pd1 Cl1 . 2.3017(9) ?
    N1 C1 . 1.449(5) ?
    N1 H1N . 0.85(2) ?
    N1 H2N . 0.90(2) ?
    C1 C2 . 1.383(5) ?
    C1 C6 . 1.392(5) ?
    C2 C3 . 1.402(6) ?
    C2 C7 . 1.492(5) ?
    C3 C4 . 1.365(6) ?
    C3 H3 . 0.9500 ?
    C4 C5 . 1.376(6) ?
    C4 H4 . 0.9500 ?
    C5 C6 . 1.382(5) ?
    C5 H5 . 0.9500 ?
    C6 H6 . 0.9500 ?
    C7 H7A . 0.9800 ?
    C7 H7B . 0.9800 ?
    C7 H7C . 0.9800 ?
loop_
    _geom_angle_atom_site_label_1
    _geom_angle_atom_site_label_2
    _geom_angle_atom_site_label_3
    _geom_angle_site_symmetry_1
    _geom_angle_site_symmetry_3
    _geom_angle
    _geom_angle_publ_flag
    N1 Pd1 N1 . 3_565 180.0 ?
    N1 Pd1 Cl1 . 3_565 90.13(10) ?
    N1 Pd1 Cl1 3_565 3_565 89.87(10) ?
    N1 Pd1 Cl1 . . 89.88(10) ?
    N1 Pd1 Cl1 3_565 . 90.13(10) ?
    Cl1 Pd1 Cl1 3_565 . 180.0 ?
    C1 N1 Pd1 . . 118.6(3) ?
    C1 N1 H1N . . 113(3) ?
    Pd1 N1 H1N . . 108(3) ?
    C1 N1 H2N . . 110(2) ?
    Pd1 N1 H2N . . 105(3) ?
    H1N N1 H2N . . 101(4) ?
    C2 C1 C6 . . 120.3(4) ?
    C2 C1 N1 . . 121.5(4) ?
    C6 C1 N1 . . 118.2(4) ?
    C1 C2 C3 . . 117.8(4) ?
    C1 C2 C7 . . 121.8(4) ?
    C3 C2 C7 . . 120.4(4) ?
    C4 C3 C2 . . 121.5(4) ?
    C4 C3 H3 . . 119.2 ?
    C2 C3 H3 . . 119.2 ?
    C3 C4 C5 . . 120.5(4) ?
    C3 C4 H4 . . 119.8 ?
    C5 C4 H4 . . 119.8 ?
    C4 C5 C6 . . 119.1(4) ?
    C4 C5 H5 . . 120.4 ?
    C6 C5 H5 . . 120.4 ?
    C5 C6 C1 . . 120.7(4) ?
    C5 C6 H6 . . 119.7 ?
    C1 C6 H6 . . 119.7 ?
    C2 C7 H7A . . 109.5 ?
    C2 C7 H7B . . 109.5 ?
    H7A C7 H7B . . 109.5 ?
    C2 C7 H7C . . 109.5 ?
    H7A C7 H7C . . 109.5 ?
    H7B C7 H7C . . 109.5 ?
loop_
    _geom_torsion_atom_site_label_1
    _geom_torsion_atom_site_label_2
    _geom_torsion_atom_site_label_3
    _geom_torsion_atom_site_label_4
    _geom_torsion_site_symmetry_1
    _geom_torsion_site_symmetry_2
    _geom_torsion_site_symmetry_3
    _geom_torsion_site_symmetry_4
    _geom_torsion
    _geom_torsion_publ_flag
    Cl1 Pd1 N1 C1 3_565 . . . 70.4(3) ?
    Cl1 Pd1 N1 C1 . . . . -109.6(3) ?
    Pd1 N1 C1 C2 . . . . 90.5(4) ?
    Pd1 N1 C1 C6 . . . . -89.0(4) ?
    C6 C1 C2 C3 . . . . 1.6(6) ?
    N1 C1 C2 C3 . . . . -177.9(4) ?
    C6 C1 C2 C7 . . . . -178.7(4) ?
    N1 C1 C2 C7 . . . . 1.9(7) ?
    C1 C2 C3 C4 . . . . -0.5(7) ?
    C7 C2 C3 C4 . . . . 179.7(5) ?
    C2 C3 C4 C5 . . . . 0.0(7) ?
    C3 C4 C5 C6 . . . . -0.5(7) ?
    C4 C5 C6 C1 . . . . 1.5(7) ?
    C2 C1 C6 C5 . . . . -2.1(7) ?
    N1 C1 C6 C5 . . . . 177.4(4) ?
loop_
    _geom_hbond_atom_site_label_D
    _geom_hbond_atom_site_label_H
    _geom_hbond_atom_site_label_A
    _geom_hbond_site_symmetry_A
    _geom_hbond_distance_DH
    _geom_hbond_distance_HA
    _geom_hbond_distance_DA
    _geom_hbond_angle_DHA
    N1 H1N Cl1 4_576 0.85(2) 2.71(3) 3.410(4) 141(3)
    N1 H2N Cl1 2_545 0.90(2) 2.43(3) 3.319(4) 172(3)
data_global
_journal_date_recd_electronic     2009-02-25
_journal_date_accepted     2009-03-08
_journal_name_full     'Acta Crystallographica, Section E'
_journal_year     2009
_journal_volume     65
_journal_issue      4
_journal_page_first     m396
_journal_page_last     m396
_journal_paper_category     QM
_journal_coeditor_code     RK2132
_publ_contact_author_name     'V. Bon'
_publ_contact_author_address
;
Institute of General and Inorganic Chemistry, NAS Ukraine
Kyiv
03680
Ukraine
;
_publ_contact_author_email     'bon@ionc.kiev.ua'
_publ_contact_author_fax     '+380444243070'
_publ_contact_author_phone     '+380638525383'
_publ_section_title
;
<i>trans</i>-Dichloridobis(2-methylaniline-\k<i>N</i>)palladium(II)
;
loop_
    _publ_author_name
    _publ_author_address
    'Bon, V.'
;
V.I. Vernadskii Institute of General and Inorganic Chemistry
NAS Ukraine
Kyiv 03680
Ukraine
;
    'Dudko, A.'
;
V.I. Vernadskii Institute of General and Inorganic Chemistry
NAS Ukraine
Kyiv 03680
Ukraine
;
    'Orysyk, S.'
;
V.I. Vernadskii Institute of General and Inorganic Chemistry
NAS Ukraine
Kyiv 03680
Ukraine
;
    'Pekhnyo, V.'
;
V.I. Vernadskii Institute of General and Inorganic Chemistry
NAS Ukraine
Kyiv 03680
Ukraine
;
