# Supplementary material for: trans-Dichloridobis(2-methyl­aniline-κN)palladium(II)
Source: Acta Crystallogr Sect E Struct Rep Online. 2009 Mar 14;65(Pt 4):m396. doi: 10.1107/S1600536809008472 (PMC2968883; doi:10.1107/S1600536809008472)
Supplement: Supplementary file 2 [file e-65-0m396-Isup2.hkl]

# 
# h,k,l, Fc-squared, Fo-squared, sigma(Fo-squared) and status flag 
# 
data_I
_shelx_title ' 10 in P2(1)/c' 
_shelx_refln_list_code          4 
_shelx_F_calc_maximum      211.91 
_exptl_crystal_F_000       392.00 
_reflns_d_resolution_high  0.7994 
 
loop_ 
 _symmetry_equiv_pos_as_xyz 
 'x, y, z' 
 '-x, y+1/2, -z+1/2' 
 '-x, -y, -z' 
 'x, -y-1/2, z-1/2' 
 
_cell_length_a    12.1841 
_cell_length_b     8.0653 
_cell_length_c     7.5407 
_cell_angle_alpha  90.000 
_cell_angle_beta   97.346 
_cell_angle_gamma  90.000 
 
_shelx_F_squared_multiplier     1.000 
 
loop_ 
 _refln_index_h 
 _refln_index_k 
 _refln_index_l 
 _refln_F_squared_calc 
 _refln_F_squared_meas 
 _refln_F_squared_sigma 
 _refln_observed_status 
   1   0   0    15594.51    15488.38    266.22 o 
   2   0   0     3124.38     3341.67     72.53 o 
   3   0   0    15605.30    15705.29    223.42 o 
   4   0   0     2214.46     2243.62     45.41 o 
   5   0   0     2237.59     2253.15     48.16 o 
   6   0   0     1175.34     1141.56     49.09 o 
   7   0   0      673.16      740.08     37.82 o 
   8   0   0      248.76      241.86     28.62 o 
   9   0   0      375.73      363.55     42.86 o 
  10   0   0     2496.01     2566.04     92.90 o 
  11   0   0      604.56      620.34     55.76 o 
  12   0   0      145.49      126.58     38.87 o 
  13   0   0      988.41     1265.46    117.66 o 
  14   0   0      670.59      783.45     79.65 o 
  15   0   0     1313.61     1212.86     89.81 o 
   1   1   0     2182.56     2148.55     28.64 o 
   3   1   0     1285.51     1372.64     27.09 o 
   4   1   0     5584.82     5807.87     70.35 o 
   5   1   0     1909.83     1993.59     34.14 o 
   6   1   0       55.70       43.39     11.58 o 
   7   1   0      597.59      573.48     23.06 o 
   8   1   0        9.08        3.89     12.84 o 
   9   1   0        7.53      -19.59     19.59 o 
  10   1   0       41.64       16.31     22.11 o 
  11   1   0     1324.79     1353.34     53.91 o 
  12   1   0      320.08      293.80     33.96 o 
  13   1   0       93.63       41.19     25.62 o 
  14   1   0       82.95       66.75     29.41 o 
  15   1   0        8.39       47.83     34.33 o 
   0   2   0     1763.98     1723.74     52.57 o 
   2   2   0      943.84      955.88     20.72 o 
   3   2   0     4356.72     4357.83     58.18 o 
   4   2   0     4255.22     4203.28     59.27 o 
   6   2   0     6132.70     6008.68     80.09 o 
   7   2   0     8922.10     8878.09    105.41 o 
   8   2   0     5563.57     5547.58     78.06 o 
   9   2   0     5168.66     5100.54     81.66 o 
  10   2   0     2693.17     2794.78     79.42 o 
  11   2   0     1887.41     1792.60     60.86 o 
  12   2   0     1161.59     1126.42     95.63 o 
  13   2   0      437.76      394.84     39.51 o 
  14   2   0      285.47      304.14     38.44 o 
   1   3   0     1484.20     1596.11     31.58 o 
   2   3   0     2074.96     2135.93     32.56 o 
   3   3   0     1562.53     1565.26     29.59 o 
   4   3   0     2137.05     2179.73     38.71 o 
   5   3   0     1147.67     1192.48     31.89 o 
   6   3   0       31.96       16.14     13.16 o 
   7   3   0       12.49        3.65     15.24 o 
   8   3   0        8.54      -10.79     14.98 o 
   9   3   0       46.77       30.70     18.12 o 
  10   3   0      215.69      272.33     30.21 o 
  11   3   0       32.74       42.00     24.10 o 
  12   3   0       63.11       84.57     27.87 o 
  13   3   0      365.04      442.28     52.03 o 
  14   3   0       70.54       17.61     29.98 o 
   1   4   0    10031.32    10062.27    137.67 o 
   2   4   0    10163.57    10143.59    147.69 o 
   3   4   0     3985.09     3907.54     58.97 o 
   4   4   0     3417.49     3321.34     51.67 o 
   5   4   0     1659.13     1676.71     38.90 o 
   6   4   0      572.67      601.20     27.88 o 
   7   4   0      824.53      833.80     39.37 o 
   8   4   0      770.17      725.30     34.27 o 
   9   4   0      277.05      306.70     28.20 o 
  10   4   0      149.92      136.67     29.57 o 
  11   4   0      564.05      607.83     49.25 o 
  12   4   0      922.21      904.92     56.71 o 
  13   4   0      662.74      640.39     53.87 o 
   1   5   0      208.25      227.14     25.80 o 
   2   5   0      222.89      286.63     28.35 o 
   3   5   0      311.97      388.00     27.88 o 
   4   5   0       31.50       51.66     17.32 o 
   5   5   0      323.54      329.32     26.97 o 
   6   5   0     1474.50     1491.26     50.72 o 
   7   5   0      347.94      362.05     32.66 o 
   8   5   0       10.27        5.94     21.14 o 
   9   5   0       97.18       53.55     26.33 o 
  10   5   0       94.56      118.21     32.57 o 
  11   5   0       79.41      113.83     33.89 o 
  12   5   0      207.27      220.71     41.22 o 
  13   5   0      130.55       47.53     37.75 o 
   0   6   0      363.77      424.12     51.26 o 
   1   6   0      798.27      868.46     62.92 o 
   2   6   0      978.43      918.36     47.25 o 
   3   6   0      356.58      416.60     37.12 o 
   4   6   0     2078.16     2127.73     67.25 o 
   5   6   0     5226.19     5138.54    111.45 o 
   6   6   0     2203.99     2301.02     79.23 o 
   7   6   0     1329.98     1315.33     65.72 o 
   8   6   0     2011.66     2077.09     91.29 o 
   9   6   0     1555.06     1617.53     87.82 o 
  10   6   0     1477.39     1218.82    208.30 o 
  11   6   0     1088.80     1023.22    116.27 o 
  12   6   0      490.21      659.23     75.45 o 
   1   7   0      238.58      214.93     33.18 o 
   2   7   0      219.14      288.46     35.80 o 
   3   7   0      115.97       52.58     26.68 o 
   4   7   0       49.23       36.72     25.99 o 
   5   7   0      175.42      238.22     35.72 o 
   6   7   0      179.02       90.43     30.45 o 
   7   7   0       28.05       23.00     31.47 o 
   8   7   0        7.57       -9.71     34.59 o 
   9   7   0       73.80      119.52     44.15 o 
  10   7   0       16.71       -5.07     44.37 o 
   0   8   0     1054.76     1146.74    211.39 o 
   1   8   0     1591.33     1650.75    105.33 o 
   2   8   0     2091.53     2123.07     94.41 o 
   3   8   0     1575.89     1641.93    104.23 o 
   4   8   0     1039.59     1048.58     61.37 o 
   5   8   0      976.86      865.10     57.82 o 
   6   8   0      660.31      689.29     74.75 o 
   7   8   0      262.28      279.59     47.95 o 
   8   8   0      307.14      323.54     62.15 o 
   9   8   0      211.65      164.85     50.10 o 
   1   9   0       16.30      -26.55     26.55 o 
   2   9   0       43.80        7.66     28.82 o 
   3   9   0       61.78       42.16     33.02 o 
   4   9   0       66.30       24.36     31.88 o 
   5   9   0       51.50       45.01     32.78 o 
   6   9   0        0.84        4.88     32.46 o 
   0  10   0      288.81      269.27     65.92 o 
   1  10   0      256.18      220.53     44.49 o 
   2  10   0      528.04      714.81    112.61 o 
 -15   1   1      300.48      253.10     52.23 o 
 -14   1   1      500.15      545.75     51.69 o 
 -13   1   1     1196.84     1332.83     67.14 o 
 -12   1   1      872.55      904.53     47.70 o 
 -11   1   1     1322.79     1397.93     53.26 o 
 -10   1   1     3796.25     3837.54     70.55 o 
  -9   1   1     2213.90     2076.07     45.50 o 
  -8   1   1     1237.53     1209.99     34.04 o 
  -7   1   1     3541.54     3423.75     56.03 o 
  -6   1   1     2855.77     2703.70     43.72 o 
  -5   1   1     2091.38     2028.36     37.69 o 
  -4   1   1     7422.93     7078.01     91.00 o 
  -3   1   1     9312.98     9315.76    118.68 o 
  -2   1   1     7119.14     7073.81     90.53 o 
  -1   1   1     9667.47     9769.75    126.00 o 
   0   1   1     7228.96     7424.01     97.75 o 
   1   1   1     2847.66     2809.43     44.68 o 
   2   1   1     3426.10     3492.34     51.94 o 
   3   1   1     3661.77     3550.39     53.50 o 
   4   1   1     2387.02     2363.02     37.20 o 
   5   1   1     4710.69     4663.51     62.72 o 
   6   1   1     6308.89     6075.96     74.71 o 
   7   1   1     2969.99     2937.53     51.48 o 
   8   1   1     3044.20     3047.02     86.44 o 
   9   1   1     3380.36     3314.98     73.87 o 
  10   1   1      811.19      829.28     44.07 o 
  11   1   1      528.71      567.04     40.38 o 
  12   1   1     1291.92     1245.50     60.97 o 
  13   1   1      577.30      606.82     45.83 o 
  14   1   1      364.10      276.36     39.09 o 
 -14   2   1        9.09       13.75     30.79 o 
 -13   2   1       17.34       -1.64     28.21 o 
 -12   2   1        9.80       27.52     24.26 o 
 -11   2   1        8.89       -1.17     21.02 o 
 -10   2   1       24.32       16.91     19.20 o 
  -9   2   1      126.26      142.23     20.20 o 
  -8   2   1        2.95      -13.59     13.59 o 
  -7   2   1       21.42       17.94     12.61 o 
  -6   2   1      205.22      248.34     17.76 o 
  -5   2   1      451.86      438.49     26.77 o 
  -4   2   1       66.95       73.31     12.97 o 
  -3   2   1      608.12      603.34     20.45 o 
  -2   2   1       46.39       59.99     10.48 o 
  -1   2   1      626.40      621.34     19.25 o 
   0   2   1        4.57       24.02      9.81 o 
   1   2   1      247.19      272.52     14.72 o 
   2   2   1      994.02      935.19     26.33 o 
   3   2   1        4.44       13.50     10.41 o 
   4   2   1       26.45        3.85     10.77 o 
   5   2   1       21.93       36.07     11.68 o 
   6   2   1       48.93       43.18     13.48 o 
   7   2   1        3.21      -14.17     14.17 o 
   8   2   1        2.39       -3.97     19.19 o 
   9   2   1        8.12       17.93     22.83 o 
  10   2   1       24.01        8.44     24.04 o 
  11   2   1       44.64       26.83     24.90 o 
  12   2   1       86.13       58.12     27.35 o 
  13   2   1        8.68        7.48     27.08 o 
  14   2   1        5.88       22.65     31.24 o 
 -14   3   1      629.50      743.06     82.11 o 
 -13   3   1      740.82      894.21     59.27 o 
 -12   3   1     1059.85     1107.24     60.70 o 
 -11   3   1      923.19     1047.53     53.16 o 
 -10   3   1      702.05      754.97     41.50 o 
  -9   3   1     1217.43     1297.05     41.95 o 
  -8   3   1     1117.65     1180.98     43.43 o 
  -7   3   1     1228.56     1244.05     42.59 o 
  -6   3   1     2404.82     2369.37     44.71 o 
  -5   3   1     2043.26     2004.32     40.62 o 
  -4   3   1     3109.40     3001.38     49.76 o 
  -3   3   1     6861.10     6788.93     91.23 o 
  -2   3   1    10172.36    10180.23    124.52 o 
  -1   3   1     7456.41     7416.94    109.96 o 
   0   3   1     6070.83     6142.49     80.72 o 
   1   3   1     8933.77     9066.27    112.21 o 
   2   3   1     4170.00     4007.69     60.79 o 
   3   3   1     2985.67     2968.17     51.70 o 
   4   3   1     3172.82     3036.84     64.67 o 
   5   3   1     3531.44     3482.07     61.44 o 
   6   3   1     2049.70     2040.59     44.96 o 
   7   3   1     1224.03     1246.60     40.08 o 
   8   3   1     1307.19     1453.72     46.13 o 
   9   3   1      795.65      840.85     43.30 o 
  10   3   1      796.03      790.01     44.54 o 
  11   3   1      926.04      889.66     49.34 o 
  12   3   1      519.76      523.79     60.52 o 
  13   3   1      578.02      671.32     79.08 o 
  14   3   1      634.76      602.09     58.37 o 
 -13   4   1      114.83      103.80     72.81 o 
 -12   4   1       94.13      124.15     32.86 o 
 -11   4   1        9.73       15.54     25.26 o 
 -10   4   1        6.69       -4.37     16.43 o 
  -9   4   1       34.67       50.76     19.41 o 
  -8   4   1       65.16       29.80     19.26 o 
  -7   4   1       62.16       43.53     17.95 o 
  -6   4   1      214.51      224.25     21.23 o 
  -5   4   1       55.56       71.56     14.14 o 
  -4   4   1       35.52       33.47     11.51 o 
  -3   4   1        8.09       -1.71     10.38 o 
  -2   4   1       38.13       32.98     10.22 o 
  -1   4   1      838.73      816.45     27.46 o 
   0   4   1       22.86       16.99     10.23 o 
   1   4   1        1.28        6.84     12.98 o 
   2   4   1        9.68       -5.56     10.91 o 
   3   4   1      823.26      855.46     29.58 o 
   4   4   1      614.07      657.63     32.78 o 
   5   4   1      561.75      604.83     31.65 o 
   6   4   1      138.86      167.28     22.08 o 
   7   4   1        8.81       -8.75     19.52 o 
   8   4   1        0.05        7.14     21.38 o 
   9   4   1      109.83      116.29     27.23 o 
  10   4   1       97.43       88.10     29.34 o 
  11   4   1       77.12       65.22     29.64 o 
  12   4   1       72.65       42.56     31.07 o 
  13   4   1        2.61       36.95     35.52 o 
 -13   5   1      440.74      444.80     73.70 o 
 -12   5   1      693.77      705.51     61.42 o 
 -11   5   1     1491.25     1419.17     66.80 o 
 -10   5   1     1160.40     1187.18     54.34 o 
  -9   5   1     2138.11     2026.89     94.42 o 
  -8   5   1     3632.04     3742.54     84.18 o 
  -7   5   1     1499.83     1555.09     54.63 o 
  -6   5   1     3052.78     2985.69     65.77 o 
  -5   5   1     3594.49     3691.77     71.73 o 
  -4   5   1      811.09      802.97     33.74 o 
  -3   5   1     1748.88     1715.86     45.42 o 
  -2   5   1     1353.45     1350.68     48.32 o 
  -1   5   1      614.97      609.34     54.18 o 
   0   5   1     1129.61     1051.00     43.78 o 
   1   5   1     1413.64     1396.22     48.23 o 
   2   5   1     2214.84     2133.09     53.18 o 
   3   5   1     1420.61     1366.80     45.12 o 
   4   5   1     3040.97     2954.10     67.73 o 
   5   5   1     3340.85     3411.53     80.81 o 
   6   5   1     1296.38     1245.09     53.04 o 
   7   5   1     3275.36     3431.01    102.12 o 
   8   5   1     2558.94     2808.81     88.37 o 
   9   5   1     1005.89      946.03     68.35 o 
  10   5   1     1861.12     1740.83    100.30 o 
  11   5   1     1026.20     1181.20     86.12 o 
  12   5   1      500.88      501.85     60.39 o 
 -12   6   1       74.14      104.38     56.88 o 
 -11   6   1       22.55       43.46     60.22 o 
 -10   6   1      103.90       94.91     40.52 o 
  -9   6   1        2.16        0.40     29.85 o 
  -8   6   1       12.97        2.38     27.84 o 
  -7   6   1       51.77       61.23     29.75 o 
  -6   6   1      470.73      491.68     41.45 o 
  -5   6   1       76.31       71.27     38.06 o 
  -4   6   1      825.76      918.02     49.38 o 
  -3   6   1      563.03      633.02     42.48 o 
  -2   6   1        4.48        0.26     21.26 o 
  -1   6   1       63.21       47.05     23.79 o 
   0   6   1      131.62      149.34     28.33 o 
   1   6   1      156.99      157.59     28.70 o 
   2   6   1      243.30      242.01     31.68 o 
   3   6   1      604.65      613.33     42.61 o 
   4   6   1        3.95       13.45     22.99 o 
   5   6   1      194.83      241.73     40.44 o 
   6   6   1      190.39      222.72     36.41 o 
   7   6   1       14.27       25.78     41.84 o 
   8   6   1       40.17       32.85     34.87 o 
   9   6   1        3.68        1.09     40.82 o 
  10   6   1       38.62       54.03     40.90 o 
  11   6   1       47.86       59.75     39.19 o 
 -10   7   1       98.35       92.21     50.30 o 
  -9   7   1      271.49      265.59     58.62 o 
  -8   7   1      287.82      321.28     52.02 o 
  -7   7   1      629.57      582.14     53.62 o 
  -6   7   1      622.27      672.11     54.88 o 
  -5   7   1     1461.47     1348.00     62.04 o 
  -4   7   1     2002.93     2109.49     72.14 o 
  -3   7   1     1147.89     1178.89     63.29 o 
  -2   7   1     2736.00     2573.84     77.57 o 
  -1   7   1     2863.81     2874.49     81.74 o 
   0   7   1     2721.21     2774.30     80.61 o 
   1   7   1     4042.34     4070.60    112.10 o 
   2   7   1     2369.92     2284.68     83.97 o 
   3   7   1     2378.26     2370.45     74.65 o 
   4   7   1     1824.37     1940.16     70.57 o 
   5   7   1      290.48      366.77     40.82 o 
   6   7   1      348.29      425.14     48.13 o 
   7   7   1      205.78      320.17     51.76 o 
   8   7   1      123.87      172.00     45.85 o 
   9   7   1      202.89      196.72     84.51 o 
  10   7   1      260.24      209.72    105.19 o 
  -9   8   1       11.84       19.11     47.71 o 
  -8   8   1       32.05       24.69     40.57 o 
  -7   8   1       19.90      -31.63     36.49 o 
  -6   8   1      230.85      196.56     50.23 o 
  -5   8   1      237.76      260.94     39.53 o 
  -4   8   1      304.79      236.47     38.35 o 
  -3   8   1      237.44      246.22     39.92 o 
  -2   8   1       67.05       26.69     27.52 o 
  -1   8   1       28.47        3.18     25.51 o 
   0   8   1       19.46       41.30     27.83 o 
   1   8   1       84.83       54.44     27.90 o 
   2   8   1      164.36      164.45     33.38 o 
   3   8   1      322.54      309.16     39.03 o 
   4   8   1      206.76      205.88     36.65 o 
   5   8   1      212.73      222.71     49.14 o 
   6   8   1       89.31       81.15     37.03 o 
   7   8   1       29.43       10.25     38.95 o 
   8   8   1       12.34       41.76     43.07 o 
  -6   9   1     1030.85      985.51     84.25 o 
  -5   9   1      833.45      788.28     67.36 o 
  -4   9   1      742.46      794.33     67.42 o 
  -3   9   1      250.42      236.68     41.54 o 
  -2   9   1       46.15        5.65     38.02 o 
  -1   9   1      137.94      118.40     45.74 o 
   0   9   1      186.63      108.91     35.06 o 
   1   9   1      139.01      113.01     35.49 o 
   2   9   1      493.25      469.91     49.84 o 
   3   9   1      919.29      894.52     80.07 o 
   4   9   1      739.68      803.48     79.48 o 
   5   9   1      854.49      813.91     61.68 o 
   6   9   1     1260.19     1219.99     88.86 o 
  -1  10   1       27.59        1.47     33.68 o 
   0  10   1        0.05        8.80     34.96 o 
   1  10   1       29.19       59.27     87.53 o 
 -15   0   2      458.61      374.62     83.51 o 
 -14   0   2     1052.92     1134.75     94.67 o 
 -13   0   2     1066.75     1067.43     86.94 o 
 -12   0   2      843.63      763.72     73.98 o 
 -11   0   2     1630.61     1684.18    104.80 o 
 -10   0   2        1.48      -15.63     27.10 o 
  -9   0   2       20.06       56.63     24.64 o 
  -8   0   2     1041.85      979.42     49.74 o 
  -7   0   2      952.40      991.08     46.65 o 
  -6   0   2     2181.95     2186.42     56.88 o 
  -5   0   2     4115.98     3905.81     89.34 o 
  -4   0   2    10234.27     9839.92    173.02 o 
  -3   0   2    14509.83    14212.17    232.08 o 
  -2   0   2    12706.34    12898.25    209.03 o 
  -1   0   2    44904.25    46571.78    695.96 o 
   0   0   2     2827.71     2871.28     57.37 o 
   1   0   2        5.74       15.08     14.09 o 
   2   0   2    29529.77    29825.28    457.52 o 
   3   0   2     7771.57     7542.94    163.73 o 
   4   0   2     3252.56     3149.22     92.71 o 
   5   0   2     2987.03     2891.69     93.32 o 
   6   0   2      446.27      368.80     42.29 o 
   7   0   2      535.64      583.48     54.76 o 
   8   0   2      365.08      436.39     53.67 o 
   9   0   2      601.43      631.47     64.84 o 
  10   0   2      154.26      135.20     69.29 o 
  11   0   2       65.94       81.96     40.95 o 
  12   0   2     1783.78     1407.48    179.29 o 
  13   0   2     1574.30     1506.46    120.60 o 
  14   0   2     1070.30     1229.66    125.22 o 
 -15   1   2       48.60      153.89     45.00 o 
 -14   1   2      322.87      308.41     47.47 o 
 -13   1   2      260.25      217.36     36.70 o 
 -12   1   2      488.36      430.63     42.83 o 
 -11   1   2        3.10      -17.93     17.93 o 
 -10   1   2       44.52       32.90     19.65 o 
  -9   1   2      225.08      218.70     21.65 o 
  -8   1   2       85.47      107.64     18.20 o 
  -7   1   2      300.49      329.77     21.03 o 
  -6   1   2     1066.70     1057.55     36.99 o 
  -5   1   2     3681.39     3844.79     57.05 o 
  -4   1   2      312.38      277.06     17.78 o 
  -3   1   2      711.78      717.54     22.86 o 
  -2   1   2      914.49      928.19     29.38 o 
  -1   1   2      352.02      306.87     19.99 o 
   1   1   2     5729.65     5902.63     75.76 o 
   2   1   2     5589.96     5746.41     71.28 o 
   3   1   2     1562.07     1554.36     39.52 o 
   4   1   2     1531.99     1561.48     38.32 o 
   5   1   2      102.07      105.82     15.52 o 
   6   1   2      742.36      713.71     55.57 o 
   7   1   2      110.70       99.60     25.08 o 
   8   1   2      154.15      147.16     28.79 o 
   9   1   2      133.55      121.06     31.25 o 
  10   1   2      821.18      834.12     69.45 o 
  11   1   2      139.58      141.65     32.97 o 
  12   1   2        2.70       65.92     32.01 o 
  13   1   2      289.14      261.60     57.10 o 
  14   1   2       89.60       67.48     40.48 o 
 -14   2   2      626.32      722.75     68.99 o 
 -13   2   2      866.83      983.02     69.37 o 
 -12   2   2     1737.42     1948.52     89.01 o 
 -11   2   2     2042.28     2089.19     64.56 o 
 -10   2   2     3639.07     3733.95     70.80 o 
  -9   2   2     3950.92     3874.01     65.46 o 
  -8   2   2     3970.50     3904.04     65.55 o 
  -7   2   2     4473.90     4348.00     70.02 o 
  -6   2   2     2530.26     2392.56     49.19 o 
  -5   2   2     7120.78     7109.50    100.47 o 
  -4   2   2     7153.51     7068.91     88.84 o 
  -3   2   2      479.00      512.17     18.31 o 
  -2   2   2      745.56      713.83     29.78 o 
  -1   2   2      717.91      673.45     20.61 o 
   0   2   2      174.95      173.92     13.44 o 
   1   2   2      552.06      561.25     31.31 o 
   2   2   2     2036.25     1968.65     40.28 o 
   3   2   2     4030.03     3843.73     64.02 o 
   4   2   2     3119.65     3046.81     53.58 o 
   5   2   2     8237.77     8193.15    111.61 o 
   6   2   2     9991.18    10036.93    147.36 o 
   7   2   2     3513.37     3434.10     83.76 o 
   8   2   2     3342.26     3314.99     86.67 o 
   9   2   2     2846.60     2936.25     85.19 o 
  10   2   2     1711.76     1800.06     74.60 o 
  11   2   2     1407.58     1456.13     74.36 o 
  12   2   2      511.95      498.34     50.65 o 
  13   2   2      343.99      288.66     55.49 o 
  14   2   2      198.67      175.79     43.90 o 
 -14   3   2      206.07      226.80     47.39 o 
 -13   3   2      112.57      164.84     39.82 o 
 -12   3   2      117.41       82.66     34.35 o 
 -11   3   2      567.99      607.48     43.15 o 
 -10   3   2      125.07      123.51     22.39 o 
  -9   3   2       11.68       27.14     17.30 o 
  -8   3   2       68.44       67.61     18.20 o 
  -7   3   2      383.65      407.94     26.15 o 
  -6   3   2     1537.43     1497.25     40.34 o 
  -5   3   2     1818.55     1897.16     42.34 o 
  -4   3   2      452.46      482.78     22.39 o 
  -3   3   2      397.43      404.06     20.39 o 
  -2   3   2      136.82      130.06     14.24 o 
  -1   3   2      219.69      243.56     16.30 o 
   1   3   2      154.08      152.13     15.78 o 
   2   3   2      128.67      143.18     16.64 o 
   3   3   2      753.52      788.78     29.82 o 
   4   3   2      754.72      795.61     31.35 o 
   5   3   2      189.59      212.10     21.64 o 
   6   3   2      406.47      402.49     28.33 o 
   7   3   2      325.06      362.63     33.16 o 
   8   3   2        4.00      -15.45     23.55 o 
   9   3   2      147.48       95.05     30.46 o 
  10   3   2      142.47      164.87     34.41 o 
  11   3   2      263.07      230.44     40.39 o 
  12   3   2      545.75      541.44     52.82 o 
  13   3   2      118.16      131.17     40.84 o 
 -13   4   2      666.81      750.35     94.89 o 
 -12   4   2      459.81      528.20     71.23 o 
 -11   4   2      176.70      213.98     38.25 o 
 -10   4   2      478.56      475.28     34.18 o 
  -9   4   2      647.77      714.14     34.25 o 
  -8   4   2      300.51      370.93     26.59 o 
  -7   4   2      327.23      328.96     26.06 o 
  -6   4   2     1436.02     1412.71     39.60 o 
  -5   4   2     3244.78     3202.32     61.22 o 
  -4   4   2     3619.25     3575.10     66.82 o 
  -3   4   2     5779.27     5864.30     86.63 o 
  -2   4   2     7302.01     7349.16    101.24 o 
  -1   4   2     4833.16     4730.96     72.84 o 
   0   4   2    10014.18    10184.90    130.60 o 
   1   4   2    10269.68    10250.12    132.30 o 
   2   4   2     2703.94     2638.17     51.77 o 
   3   4   2     2679.69     2610.24     56.03 o 
   4   4   2     2046.40     2049.98     51.22 o 
   5   4   2      797.98      833.47     37.11 o 
   6   4   2      859.62      860.65     54.51 o 
   7   4   2      443.77      471.10     38.88 o 
   8   4   2      101.90       95.73     29.65 o 
   9   4   2      252.11      262.92     42.07 o 
  10   4   2      711.50      638.30     53.00 o 
  11   4   2      813.90      777.86     59.81 o 
  12   4   2      507.66      567.48     56.79 o 
  13   4   2      636.40      633.70     67.23 o 
 -13   5   2       77.53      112.44     50.90 o 
 -12   5   2       47.17       79.88     34.10 o 
 -11   5   2       45.39       41.58     31.51 o 
 -10   5   2       47.99       -3.49     25.25 o 
  -9   5   2       18.50       43.69     23.39 o 
  -8   5   2      161.02      175.57     28.77 o 
  -7   5   2      196.08      178.09     27.11 o 
  -6   5   2        0.12        7.11     18.83 o 
  -5   5   2       25.22       31.77     18.13 o 
  -4   5   2     1245.00     1225.42     61.94 o 
  -3   5   2      953.87      963.59     54.53 o 
  -2   5   2      180.69      188.38     29.32 o 
  -1   5   2       14.88       36.40     20.20 o 
   0   5   2      140.80      205.60     26.55 o 
   1   5   2      106.94      133.37     21.26 o 
   2   5   2      345.46      328.27     30.15 o 
   3   5   2      762.43      790.08     38.09 o 
   4   5   2      923.78      908.46     44.97 o 
   5   5   2      900.72      958.19     47.03 o 
   6   5   2        2.21       -0.40     25.76 o 
   7   5   2      227.43      256.24     38.46 o 
   8   5   2       19.25       31.08     33.97 o 
   9   5   2        5.60        0.97     30.37 o 
  10   5   2       47.00      118.36     38.99 o 
  11   5   2      155.61       83.70     42.98 o 
  12   5   2      107.93      148.80     47.69 o 
 -12   6   2      912.68     1131.39     99.81 o 
 -11   6   2     1124.20     1163.37    166.35 o 
 -10   6   2     1231.12     1177.96     82.01 o 
  -9   6   2     1924.07     1802.66     83.42 o 
  -8   6   2     2324.24     2267.95    110.87 o 
  -7   6   2     2527.36     2631.70     88.77 o 
  -6   6   2     3143.19     3267.41     97.03 o 
  -5   6   2      747.34      757.96     46.26 o 
  -4   6   2      110.12      124.93     27.86 o 
  -3   6   2     1568.27     1536.56     76.11 o 
  -2   6   2     1372.72     1354.60     74.78 o 
  -1   6   2      354.58      385.42     35.88 o 
   0   6   2      748.74      782.54     44.95 o 
   1   6   2     1014.29     1178.58     53.41 o 
   2   6   2      840.53      856.24     48.82 o 
   3   6   2     1927.88     1969.78     65.30 o 
   4   6   2     2935.47     2894.79     87.20 o 
   5   6   2      880.64      962.87     56.66 o 
   6   6   2      922.75     1069.46     69.25 o 
   7   6   2     3117.79     3483.63    189.78 o 
   8   6   2     2471.62     2005.95    113.69 o 
   9   6   2     1449.99     1546.25    135.97 o 
  10   6   2     1054.08     1094.44    126.10 o 
  11   6   2      479.73      464.75     59.77 o 
 -10   7   2       72.98       67.47     49.48 o 
  -9   7   2        1.08       18.98     37.87 o 
  -8   7   2       79.39       54.14     38.90 o 
  -7   7   2       72.73       63.47     32.65 o 
  -6   7   2       89.44       81.78     32.39 o 
  -5   7   2       74.17       57.15     31.32 o 
  -4   7   2      257.19      317.24     40.84 o 
  -3   7   2      306.39      289.06     35.46 o 
  -2   7   2       25.85       43.85     25.22 o 
  -1   7   2       42.96       21.41     24.30 o 
   0   7   2      142.62       90.94     28.70 o 
   1   7   2       16.46        3.97     23.48 o 
   2   7   2       21.51       13.87     24.46 o 
   3   7   2      147.57      128.75     33.67 o 
   4   7   2      281.51      329.36     38.48 o 
   5   7   2      189.89      245.81     40.95 o 
   6   7   2        4.75      -11.05     33.42 o 
   7   7   2        2.23       10.66     35.05 o 
   8   7   2        1.04      -13.96     42.14 o 
   9   7   2        0.81      -45.64     45.82 o 
  -9   8   2      546.54      493.96     92.78 o 
  -8   8   2      337.47      376.81     82.02 o 
  -7   8   2      502.93      492.14     56.54 o 
  -6   8   2      675.15      638.51     59.54 o 
  -5   8   2      549.30      480.25     52.73 o 
  -4   8   2      941.30      887.36     63.68 o 
  -3   8   2     1342.04     1294.20     73.74 o 
  -2   8   2     1342.96     1483.29     78.24 o 
  -1   8   2     1621.06     1426.64     67.53 o 
   0   8   2     2548.42     2517.15     99.89 o 
   1   8   2     2533.40     2675.59     86.49 o 
   2   8   2     1243.80     1317.74     65.90 o 
   3   8   2      710.37      644.22     59.80 o 
   4   8   2      662.54      759.52     83.51 o 
   5   8   2      447.90      491.34     59.82 o 
   6   8   2      207.84      275.98     53.53 o 
   7   8   2      290.49      323.88     57.53 o 
   8   8   2      360.00      238.66     66.53 o 
  -6   9   2       99.91      116.33     43.86 o 
  -5   9   2       70.21       52.52     38.15 o 
  -4   9   2       21.85       14.13     33.33 o 
  -3   9   2       15.51       10.08     32.35 o 
  -2   9   2        4.86      -28.09     29.54 o 
  -1   9   2        0.04      -29.85     30.83 o 
   0   9   2        6.21      -13.20     29.52 o 
   1   9   2       12.40      -13.87     30.52 o 
   2   9   2       21.60       20.73     30.36 o 
   3   9   2       28.54       23.71     31.46 o 
   4   9   2       30.40       37.15     33.71 o 
   5   9   2       16.24      -13.86     37.80 o 
 -14   1   3      917.72      951.42     81.55 o 
 -13   1   3      740.22      613.01     57.13 o 
 -12   1   3      773.85      790.43     62.01 o 
 -11   1   3     1781.10     1761.71     63.77 o 
 -10   1   3      999.41     1008.42     51.98 o 
  -9   1   3      803.26      847.02     60.35 o 
  -8   1   3     3635.45     3658.28     76.90 o 
  -7   1   3     3979.16     3827.94     75.31 o 
  -6   1   3     2747.54     2795.07     64.92 o 
  -5   1   3     5106.36     5039.65     82.57 o 
  -4   1   3     4330.92     4291.67     70.58 o 
  -3   1   3     1827.01     1700.91     44.33 o 
  -2   1   3     2420.53     2353.50     51.94 o 
  -1   1   3     2853.26     2814.77     48.30 o 
   1   1   3     4562.13     4576.02     65.22 o 
   2   1   3     5342.44     5511.17     69.38 o 
   3   1   3     4585.38     4605.70     64.57 o 
   4   1   3     4547.04     4388.53     82.82 o 
   5   1   3     3717.92     3496.78    105.59 o 
   6   1   3     1638.98     1654.44     69.50 o 
   7   1   3     1477.59     1463.95     94.84 o 
   8   1   3     1925.67     1754.11     84.64 o 
   9   1   3      808.32      798.22     69.82 o 
  10   1   3      829.51      822.89     56.58 o 
  11   1   3     1698.79     1477.29     76.78 o 
  12   1   3      746.81      675.25     56.53 o 
  13   1   3      318.52      210.39     42.58 o 
 -14   2   3       21.95       38.03     36.68 o 
 -13   2   3       16.67       43.47     34.32 o 
 -12   2   3       11.25       38.80     24.40 o 
 -11   2   3       41.30       44.12     22.20 o 
 -10   2   3       42.53       29.04     22.10 o 
  -9   2   3       81.33       27.97     24.98 o 
  -8   2   3      153.31      158.91     28.34 o 
  -7   2   3       42.16       17.46     18.09 o 
  -6   2   3       65.86       77.97     15.57 o 
  -5   2   3        0.27        0.18     13.59 o 
  -4   2   3        1.98       16.72      9.33 o 
  -3   2   3       60.37       53.88     12.38 o 
  -2   2   3       47.65       53.73     12.32 o 
  -1   2   3       41.02       48.35     12.09 o 
   0   2   3       35.78       28.95     11.76 o 
   1   2   3       47.10       42.39     12.87 o 
   2   2   3        3.14        8.71     11.92 o 
   3   2   3       58.23       89.00     13.73 o 
   4   2   3      266.71      316.34     18.10 o 
   5   2   3       40.18       69.57     19.30 o 
   6   2   3      112.55      126.83     28.01 o 
   7   2   3       32.04        9.50     26.06 o 
   8   2   3       21.21       19.66     27.63 o 
   9   2   3       25.14       10.95     26.91 o 
  10   2   3      107.04      120.81     33.57 o 
  11   2   3       74.19       38.41     32.72 o 
  12   2   3        2.00       25.39     32.90 o 
  13   2   3        0.39        1.13     39.24 o 
 -14   3   3      806.34     1009.59     74.38 o 
 -13   3   3      581.92      502.31     49.09 o 
 -12   3   3      526.59      509.56     41.11 o 
 -11   3   3      408.95      518.41     39.09 o 
 -10   3   3      827.02      960.17     50.23 o 
  -9   3   3      975.21     1020.26     81.09 o 
  -8   3   3      972.07     1146.41     70.37 o 
  -7   3   3     1898.14     1879.16     61.32 o 
  -6   3   3     2280.15     2150.83     54.97 o 
  -5   3   3     2949.56     2932.76     52.67 o 
  -4   3   3     4914.64     4833.37     70.84 o 
  -3   3   3     4232.79     4218.44     70.49 o 
  -2   3   3     3579.62     3482.06     57.38 o 
  -1   3   3     3758.82     3701.17     60.29 o 
   0   3   3     5666.25     5569.80     81.38 o 
   1   3   3     4241.86     4180.82     72.09 o 
   2   3   3     3376.99     3469.97     65.02 o 
   3   3   3     3730.26     3622.50     68.27 o 
   4   3   3     2369.90     2324.30     54.30 o 
   5   3   3     1391.32     1450.11     60.61 o 
   6   3   3      766.01      748.66     44.90 o 
   7   3   3      939.18      934.56     47.69 o 
   8   3   3      780.92      743.63     46.56 o 
   9   3   3      635.69      732.70     53.50 o 
  10   3   3      804.34      773.26     56.63 o 
  11   3   3      583.34      578.69     54.06 o 
  12   3   3      634.44      556.88     56.56 o 
 -13   4   3        3.23       13.94     40.53 o 
 -12   4   3        0.70       15.07     31.90 o 
 -11   4   3       16.90       -2.05     22.85 o 
 -10   4   3       12.49       42.31     22.76 o 
  -9   4   3        0.07       -2.72     20.02 o 
  -8   4   3        0.83        8.74     22.10 o 
  -7   4   3       76.72       63.12     25.35 o 
  -6   4   3      126.99      118.85     21.34 o 
  -5   4   3      184.95      209.04     22.87 o 
  -4   4   3      515.32      565.94     30.72 o 
  -3   4   3      327.32      331.45     22.62 o 
  -2   4   3      242.81      291.01     28.59 o 
  -1   4   3       96.87      116.52     17.07 o 
   0   4   3      463.91      509.64     27.23 o 
   1   4   3       60.11       86.74     17.30 o 
   2   4   3      863.28      924.25     36.41 o 
   3   4   3      299.74      387.20     28.07 o 
   4   4   3        6.10      -17.73     17.73 o 
   5   4   3        6.03      -23.15     23.15 o 
   6   4   3        3.69        5.63     27.02 o 
   7   4   3        4.17       12.77     25.35 o 
   8   4   3        8.99        5.01     26.51 o 
   9   4   3       16.75       28.53     31.51 o 
  10   4   3        0.71      -19.16     31.90 o 
  11   4   3       34.15       33.97     37.78 o 
  12   4   3       18.64       44.83     41.32 o 
 -12   5   3     1152.10     1301.92     77.49 o 
 -11   5   3     1241.17     1310.77     93.56 o 
 -10   5   3     1510.57     1406.58     78.57 o 
  -9   5   3     2619.20     2719.31     83.46 o 
  -8   5   3     1369.05     1403.96     83.09 o 
  -7   5   3     1825.32     1892.86     94.99 o 
  -6   5   3     2859.41     2905.97     77.31 o 
  -5   5   3      648.12      623.28     39.74 o 
  -4   5   3     1267.91     1277.44     52.03 o 
  -3   5   3     1795.18     1808.60     65.26 o 
  -2   5   3      533.43      609.32     43.36 o 
  -1   5   3     1213.19     1219.32     43.28 o 
   0   5   3     1115.11     1181.02     43.48 o 
   1   5   3     1054.55     1109.92     43.00 o 
   2   5   3     1169.34     1196.11     48.56 o 
   3   5   3     1550.65     1570.92     81.39 o 
   4   5   3     2475.84     2520.72     84.57 o 
   5   5   3     1445.50     1522.29     75.10 o 
   6   5   3     2680.73     2915.28     88.93 o 
   7   5   3     2905.78     2871.18    104.17 o 
   8   5   3     1016.47     1011.63     99.45 o 
   9   5   3     1661.28     1794.78     87.63 o 
  10   5   3     1122.43     1108.62     75.76 o 
  11   5   3      313.00      346.48     72.62 o 
 -11   6   3       71.72      127.28     57.80 o 
 -10   6   3        3.03      -34.23     36.47 o 
  -9   6   3       42.02      -22.62     36.40 o 
  -8   6   3       59.85       38.22     35.21 o 
  -7   6   3      402.58      427.01     54.37 o 
  -6   6   3       75.10       84.49     30.88 o 
  -5   6   3      174.11      165.09     32.75 o 
  -4   6   3      323.87      366.41     41.20 o 
  -3   6   3       34.21        6.17     34.86 o 
  -2   6   3       32.06       59.78     29.29 o 
  -1   6   3        6.31       13.82     25.43 o 
   0   6   3       80.03       46.90     23.76 o 
   1   6   3       21.08       39.62     24.00 o 
   2   6   3      273.81      271.05     33.32 o 
   3   6   3       97.24      110.78     30.78 o 
   4   6   3      247.97      248.76     43.28 o 
   5   6   3      516.02      626.17     56.28 o 
   6   6   3        0.07       14.34     32.17 o 
   7   6   3       12.65       -1.28     39.51 o 
   8   6   3        0.31       -4.50     40.69 o 
   9   6   3      190.09      171.77     47.53 o 
  10   6   3       77.57      133.28     49.91 o 
 -10   7   3      415.59      451.20     65.04 o 
  -9   7   3      262.79      178.52     55.15 o 
  -8   7   3      251.06      129.75     46.12 o 
  -7   7   3      381.12      394.04     48.39 o 
  -6   7   3      521.27      551.86     51.96 o 
  -5   7   3     1214.46     1138.32     66.45 o 
  -4   7   3     1120.21     1044.06    113.24 o 
  -3   7   3     2633.37     2636.22     90.42 o 
  -2   7   3     3845.83     3836.95    109.99 o 
  -1   7   3     2602.01     2661.94    101.13 o 
   0   7   3     3299.91     3468.37    133.47 o 
   1   7   3     2006.84     1738.80    126.26 o 
   2   7   3     1084.64     1081.29     80.74 o 
   3   7   3     1121.25     1186.24     65.53 o 
   4   7   3      244.54      327.59     48.04 o 
   5   7   3      359.99      382.67     52.14 o 
   6   7   3      543.09      581.15     61.95 o 
   7   7   3      186.32      125.96     50.27 o 
   8   7   3      292.85      394.19     81.49 o 
   9   7   3      262.72      299.10     58.93 o 
  -8   8   3        2.30      -46.69     46.69 o 
  -7   8   3      177.60      234.17     53.26 o 
  -6   8   3      260.75      278.10     46.40 o 
  -5   8   3      162.60      192.52     41.82 o 
  -4   8   3      216.92      177.55     39.75 o 
  -3   8   3       67.73       85.24     34.04 o 
  -2   8   3       37.88       18.61     30.42 o 
  -1   8   3        0.02      -28.08     28.08 o 
   0   8   3       64.94       27.32     39.24 o 
   1   8   3      103.60       47.28     36.59 o 
   2   8   3      273.51      271.12     49.17 o 
   3   8   3      243.49      225.74     42.93 o 
   4   8   3      171.01      201.49     54.83 o 
   5   8   3      139.49      113.69     43.15 o 
   6   8   3       21.57       30.30     39.91 o 
   7   8   3        1.33      -41.33     54.55 o 
  -5   9   3      580.31      730.10     66.48 o 
  -4   9   3      259.79      248.56     48.01 o 
  -3   9   3      165.11      136.05     41.11 o 
  -2   9   3      322.74      245.96     49.54 o 
  -1   9   3      285.38      243.47     46.48 o 
   0   9   3      133.68      106.64     38.96 o 
   1   9   3      277.18      273.81     48.05 o 
   2   9   3      449.16      447.07     54.31 o 
   3   9   3      353.04      328.30     51.52 o 
   4   9   3      632.94      515.22     76.03 o 
 -14   0   4      992.74      923.27    112.75 o 
 -13   0   4      197.52      128.87     64.24 o 
 -12   0   4      284.62      313.19     71.20 o 
 -11   0   4       18.02        7.39     48.94 o 
 -10   0   4       60.98       21.26     46.02 o 
  -9   0   4     2205.46     2267.21    125.57 o 
  -8   0   4      969.90      984.40     89.83 o 
  -7   0   4      690.75      671.08     73.76 o 
  -6   0   4     2265.98     2029.98    153.41 o 
  -5   0   4     3352.20     3252.81     94.38 o 
  -4   0   4     6096.84     5969.89    213.20 o 
  -3   0   4     5223.71     5152.50    121.32 o 
  -2   0   4     9074.54     8911.40    200.88 o 
  -1   0   4     7125.62     7314.36    240.24 o 
   0   0   4     4241.54     4226.28     91.64 o 
   1   0   4    22254.12    23219.49    331.60 o 
   2   0   4     5866.84     6083.17    124.80 o 
   3   0   4       52.42       45.04     21.33 o 
   4   0   4     1369.16     1296.45     67.88 o 
   5   0   4      212.39      191.99     42.56 o 
   6   0   4      233.24      226.49     60.26 o 
   7   0   4      346.34      284.22     53.91 o 
   8   0   4      164.54      222.80     49.69 o 
   9   0   4      340.58      478.07     65.67 o 
  10   0   4      490.11      529.97     73.23 o 
  11   0   4     1745.90     1756.08    116.86 o 
  12   0   4     1220.72     1108.28    101.80 o 
 -14   1   4       98.54      103.61     46.37 o 
 -13   1   4       80.59      102.28     37.43 o 
 -12   1   4       88.91       83.60     33.25 o 
 -11   1   4       18.37       36.84     33.40 o 
 -10   1   4      358.96      340.96     41.72 o 
  -9   1   4       34.44       18.28     28.00 o 
  -8   1   4      897.61     1005.03     74.30 o 
  -7   1   4      425.48      490.90     36.63 o 
  -6   1   4     1138.96     1065.38     53.42 o 
  -5   1   4      435.51      489.70     31.84 o 
  -4   1   4      439.55      490.49     30.27 o 
  -3   1   4     1269.66     1320.33     47.56 o 
  -2   1   4        3.29        0.66     15.11 o 
  -1   1   4       49.53       33.64     11.67 o 
   0   1   4     1944.33     2053.75     39.32 o 
   1   1   4     1839.39     1799.68     37.47 o 
   2   1   4       13.06       14.56     12.12 o 
   3   1   4      726.35      722.29     28.75 o 
   4   1   4      758.78      756.63     40.46 o 
   5   1   4      474.68      457.39     37.05 o 
   6   1   4      173.96      221.28     32.69 o 
   7   1   4      177.08      168.21     33.55 o 
   8   1   4       57.47       32.50     28.34 o 
   9   1   4      133.30      105.23     33.45 o 
  10   1   4      160.13       78.23     34.36 o 
  11   1   4       61.43       45.04     34.84 o 
  12   1   4      524.16      541.33     65.56 o 
 -14   2   4      315.37      289.07     58.82 o 
 -13   2   4      903.12      856.43     55.88 o 
 -12   2   4     1388.54     1646.99     70.04 o 
 -11   2   4     2081.25     2068.14    135.21 o 
 -10   2   4     3119.23     3264.02     94.32 o 
  -9   2   4     2967.79     3016.05     83.40 o 
  -8   2   4     4128.22     4227.00     98.24 o 
  -7   2   4     3475.04     3487.28     85.35 o 
  -6   2   4     3347.67     3432.34     96.44 o 
  -5   2   4     2264.22     2222.44     62.00 o 
  -4   2   4       19.06       17.16     18.23 o 
  -3   2   4      349.64      382.68     31.00 o 
  -2   2   4     1372.43     1383.27     39.67 o 
  -1   2   4      395.57      378.60     19.30 o 
   0   2   4     1010.84     1025.34     52.83 o 
   1   2   4     1825.48     1884.83     55.69 o 
   2   2   4     2495.42     2482.26     47.95 o 
   3   2   4     2746.78     2713.41     51.15 o 
   4   2   4     3910.01     4012.34     88.60 o 
   5   2   4     4624.63     4718.90     93.95 o 
   6   2   4     1963.51     2048.52     68.65 o 
   7   2   4     2682.83     2629.95     79.81 o 
   8   2   4     3821.23     3888.17    150.68 o 
   9   2   4     1847.68     1997.63    118.20 o 
  10   2   4     1227.04     1262.42     79.16 o 
  11   2   4      561.29      523.72     54.45 o 
  12   2   4      256.66      233.22     45.49 o 
 -13   3   4       75.01      102.79     32.22 o 
 -12   3   4      241.38      271.81     43.26 o 
 -11   3   4       11.05       14.43     23.73 o 
 -10   3   4      109.33      109.44     29.67 o 
  -9   3   4       34.35        0.79     24.74 o 
  -8   3   4      124.80      152.18     30.58 o 
  -7   3   4      405.10      384.07     37.19 o 
  -6   3   4      393.50      427.07     36.00 o 
  -5   3   4      105.64      131.01     25.79 o 
  -4   3   4      313.27      376.57     27.69 o 
  -3   3   4      604.45      598.14     28.40 o 
  -2   3   4       39.77       29.81     15.79 o 
  -1   3   4        5.19        9.42     15.45 o 
   0   3   4        6.08       18.95     14.39 o 
   1   3   4      399.21      415.15     25.30 o 
   2   3   4     1658.73     1623.98     43.12 o 
   3   3   4     1249.86     1349.33     38.74 o 
   4   3   4      421.00      491.36     33.70 o 
   5   3   4      329.66      398.83     41.98 o 
   6   3   4       77.02       54.97     31.34 o 
   7   3   4      143.78      125.62     31.49 o 
   8   3   4      236.17      276.59     36.73 o 
   9   3   4      134.73      164.99     34.52 o 
  10   3   4      192.43      192.85     38.44 o 
  11   3   4      211.60      154.56     37.95 o 
  12   3   4       34.88       -1.10     34.21 o 
 -13   4   4      456.97      504.96     75.34 o 
 -12   4   4      252.15      260.27     41.82 o 
 -11   4   4      410.53      364.78     43.85 o 
 -10   4   4      377.27      375.70     41.35 o 
  -9   4   4      109.99      138.45     31.66 o 
  -8   4   4      357.33      406.28     40.53 o 
  -7   4   4     1261.95     1261.17     78.46 o 
  -6   4   4     1920.26     1960.57     65.94 o 
  -5   4   4     1863.96     1763.91     95.76 o 
  -4   4   4     2783.78     2816.93     66.46 o 
  -3   4   4     4699.16     4580.10     87.73 o 
  -2   4   4     4694.40     4695.11     81.76 o 
  -1   4   4     5775.02     5832.80     94.34 o 
   0   4   4     5492.59     5402.31    103.43 o 
   1   4   4     1774.57     1791.87     55.97 o 
   2   4   4     2130.58     2106.56     55.61 o 
   3   4   4     2536.24     2504.66     61.92 o 
   4   4   4      773.65      876.18     46.50 o 
   5   4   4      488.09      583.71     43.13 o 
   6   4   4      279.73      279.39     36.07 o 
   7   4   4      104.44       40.44     33.60 o 
   8   4   4      337.35      333.14     46.64 o 
   9   4   4      558.54      597.39     59.02 o 
  10   4   4      407.54      378.20     52.35 o 
  11   4   4      347.14      275.47     54.18 o 
 -12   5   4       71.26       48.21     33.91 o 
 -11   5   4       71.10       47.48     31.11 o 
 -10   5   4        0.00       26.41     29.05 o 
  -9   5   4       18.57       -4.66     27.29 o 
  -8   5   4       17.50       15.05     43.72 o 
  -7   5   4      115.16       83.59     30.81 o 
  -6   5   4      550.55      531.43     58.01 o 
  -5   5   4     1406.69     1185.72     59.92 o 
  -4   5   4      386.77      351.42     37.17 o 
  -3   5   4       24.48       29.15     22.21 o 
  -2   5   4        6.16       30.94     23.11 o 
  -1   5   4       41.91       47.53     23.19 o 
   0   5   4      110.06      102.58     26.42 o 
   1   5   4      221.47      273.16     41.34 o 
   2   5   4      601.46      648.46     46.38 o 
   3   5   4      285.02      304.18     35.50 o 
   4   5   4       92.71       96.45     30.61 o 
   5   5   4        0.04       -1.50     29.39 o 
   6   5   4        1.20       29.89     30.22 o 
   7   5   4      136.01      132.12     37.60 o 
   8   5   4       10.52       -4.16     46.44 o 
   9   5   4      158.50      191.55     45.07 o 
  10   5   4      213.23      195.64     48.91 o 
 -11   6   4      972.56      837.40     78.08 o 
 -10   6   4     1434.55     1150.99    115.66 o 
  -9   6   4     1714.23     1715.55     97.70 o 
  -8   6   4     1349.87     1519.04     91.84 o 
  -7   6   4     1253.22     1033.18     75.52 o 
  -6   6   4      714.99      773.35     67.88 o 
  -5   6   4      635.46      601.48     60.50 o 
  -4   6   4     2208.01     2284.47     80.43 o 
  -3   6   4     1100.82     1005.69     66.55 o 
  -2   6   4       35.80       18.92     32.15 o 
  -1   6   4      355.56      410.15     46.19 o 
   0   6   4      703.10      697.13     60.63 o 
   1   6   4      543.53      658.57     57.13 o 
   2   6   4      999.85     1038.06     83.49 o 
   3   6   4     1402.62     1488.18     92.01 o 
   4   6   4      984.60     1048.68    144.47 o 
   5   6   4     1653.72     1695.01     99.70 o 
   6   6   4     3480.99     3722.45    171.27 o 
   7   6   4     1848.44     1776.07    104.76 o 
   8   6   4      576.20      625.14     92.17 o 
   9   6   4      691.41      730.84     76.31 o 
  -9   7   4       26.20      -25.13     38.80 o 
  -8   7   4        1.57        9.40     39.54 o 
  -7   7   4       30.50       10.50     36.98 o 
  -6   7   4      110.10       71.27     40.36 o 
  -5   7   4      170.66      144.67     59.63 o 
  -4   7   4      138.11       98.85     34.33 o 
  -3   7   4        0.06       45.80     30.04 o 
  -2   7   4        2.27        1.13     26.56 o 
  -1   7   4        6.28       -7.31     33.62 o 
   0   7   4        0.74       -9.22     28.31 o 
   1   7   4       61.76       21.34     29.57 o 
   2   7   4      345.81      317.13     50.10 o 
   3   7   4      261.63      334.51     61.10 o 
   4   7   4       76.16       28.99     41.79 o 
   5   7   4        3.63       23.14     51.56 o 
   6   7   4        3.03       -4.96     51.75 o 
   7   7   4        8.48       26.80     55.14 o 
  -7   8   4      461.93      386.97     64.57 o 
  -6   8   4      475.07      507.67     77.03 o 
  -5   8   4      903.89      870.02     90.17 o 
  -4   8   4     1424.47     1484.86    228.09 o 
  -3   8   4     1372.99     1288.41     75.50 o 
  -2   8   4     1577.75     1672.34    143.35 o 
  -1   8   4     1708.08     1967.52    134.99 o 
   0   8   4     1187.23     1229.85     89.43 o 
   1   8   4      544.19      643.60     59.47 o 
   2   8   4      556.73      520.08     62.10 o 
   3   8   4      819.18      784.68     84.34 o 
   4   8   4      589.02      610.00     78.10 o 
   5   8   4      334.52      352.74     85.65 o 
  -3   9   4       35.90        8.67     34.70 o 
  -2   9   4        9.10       22.20     36.44 o 
  -1   9   4        0.08       13.96     36.89 o 
   0   9   4        5.91      -14.69     34.11 o 
   1   9   4       23.88       25.48     36.33 o 
 -13   1   5      538.08      661.24     85.43 o 
 -12   1   5     1139.35     1120.17    103.79 o 
 -11   1   5     1095.58     1058.60     75.63 o 
 -10   1   5     1097.35     1180.65     94.41 o 
  -9   1   5     2719.07     2591.88    159.58 o 
  -8   1   5     2059.31     2116.10     79.28 o 
  -7   1   5      793.90      845.61     55.61 o 
  -6   1   5     1604.27     1419.22     65.59 o 
  -5   1   5     1795.87     1791.62     69.35 o 
  -4   1   5     1190.50     1001.14     52.57 o 
  -3   1   5     2293.00     2250.21     60.26 o 
  -2   1   5     3029.72     2983.44     70.34 o 
  -1   1   5     2587.69     2572.70     57.55 o 
   0   1   5     2678.28     2775.96     56.07 o 
   1   1   5     2327.06     2336.72     65.61 o 
   2   1   5     1680.23     1676.24     46.80 o 
   3   1   5     1575.92     1692.15     56.20 o 
   4   1   5     1554.98     1718.05     63.32 o 
   5   1   5     1264.36     1314.26     65.96 o 
   6   1   5     1454.32     1377.05     67.77 o 
   7   1   5     1875.77     1797.01    110.89 o 
   8   1   5     1149.90     1177.64     64.30 o 
   9   1   5      852.51      752.11     75.96 o 
  10   1   5     1057.57      976.31     66.93 o 
  11   1   5      388.98      360.63     50.94 o 
 -13   2   5        5.16        2.89     32.61 o 
 -12   2   5        2.18       35.86     33.57 o 
 -11   2   5        0.06       21.82     31.66 o 
 -10   2   5       45.40       35.11     30.49 o 
  -9   2   5        8.99       37.62     29.33 o 
  -8   2   5       41.11       34.50     28.92 o 
  -7   2   5        2.25      -20.67     24.67 o 
  -6   2   5       31.70       40.82     36.74 o 
  -5   2   5       31.65       63.97     24.79 o 
  -4   2   5      158.68      165.88     27.74 o 
  -3   2   5       16.44       25.32     20.93 o 
  -2   2   5        0.75       -1.57     19.82 o 
  -1   2   5        0.73       16.83     15.81 o 
   0   2   5      115.26      141.32     20.22 o 
   1   2   5      102.04      122.15     20.64 o 
   2   2   5       95.98       86.17     19.71 o 
   3   2   5      122.22       87.42     28.82 o 
   4   2   5        2.54       -0.24     24.69 o 
   5   2   5        1.15       -5.21     24.80 o 
   6   2   5        1.58      -22.46     22.46 o 
   7   2   5       41.55       -8.92     25.07 o 
   8   2   5        8.32       19.15     30.63 o 
   9   2   5        2.58       -8.78     31.18 o 
  10   2   5        2.78      -13.76     32.69 o 
  11   2   5        5.95       32.23     39.74 o 
 -13   3   5      384.71      339.88     48.27 o 
 -12   3   5      536.17      708.90     64.39 o 
 -11   3   5      713.43      591.25     56.42 o 
 -10   3   5      778.45      791.56     61.88 o 
  -9   3   5      575.22      657.28     55.91 o 
  -8   3   5      980.22     1003.13     62.60 o 
  -7   3   5     1300.17     1221.05     58.66 o 
  -6   3   5     1391.53     1338.55    113.47 o 
  -5   3   5     2070.83     2138.57     67.49 o 
  -4   3   5     2118.04     2196.54     67.36 o 
  -3   3   5     2403.09     2348.58     68.20 o 
  -2   3   5     3497.74     3460.36     82.72 o 
  -1   3   5     3774.59     3725.49     77.52 o 
   0   3   5     2860.92     2821.57     66.44 o 
   1   3   5     1892.46     1948.98     51.34 o 
   2   3   5     2004.60     2005.15     52.72 o 
   3   3   5     1200.79     1216.67     52.88 o 
   4   3   5      741.33      896.78     49.02 o 
   5   3   5      722.85      806.72     49.39 o 
   6   3   5      776.42      829.37     67.87 o 
   7   3   5      689.97      801.39     61.87 o 
   8   3   5      473.26      559.50     53.42 o 
   9   3   5      580.77      447.00     50.32 o 
  10   3   5      531.61      575.48     57.10 o 
 -12   4   5       54.36      112.07     39.21 o 
 -11   4   5       17.41       31.81     39.00 o 
 -10   4   5       12.53       -2.42     35.07 o 
  -9   4   5       35.28        5.92     27.00 o 
  -8   4   5      156.20      190.43     34.01 o 
  -7   4   5      219.05      276.83     36.60 o 
  -6   4   5      113.65      104.52     28.18 o 
  -5   4   5      166.90      193.77     31.27 o 
  -4   4   5       18.14       27.56     24.45 o 
  -3   4   5       19.18        9.44     23.78 o 
  -2   4   5       50.39       27.42     24.14 o 
  -1   4   5       76.51       70.30     23.79 o 
   0   4   5        9.76       -5.71     19.59 o 
   1   4   5       51.82       42.11     22.13 o 
   2   4   5      101.51       79.22     29.95 o 
   3   4   5        0.87       -5.54     23.20 o 
   4   4   5      139.96      113.28     33.14 o 
   5   4   5      104.98       69.53     32.50 o 
   6   4   5       42.24       36.24     28.03 o 
   7   4   5        0.21      -25.63     30.58 o 
   8   4   5       50.05       27.78     35.60 o 
   9   4   5       26.41      -33.06     35.11 o 
  10   4   5       85.52       35.27     41.32 o 
 -11   5   5      876.30      785.49     75.46 o 
 -10   5   5     1410.27     1409.69     99.56 o 
  -9   5   5     1161.85     1233.58     74.44 o 
  -8   5   5     1126.97     1067.24     76.05 o 
  -7   5   5     1940.51     1655.64     77.15 o 
  -6   5   5      711.43      710.60     64.05 o 
  -5   5   5      802.58      809.68     55.13 o 
  -4   5   5     1443.98     1330.15     74.90 o 
  -3   5   5      277.93      335.45     35.30 o 
  -2   5   5      487.88      495.60     39.58 o 
  -1   5   5      722.32      802.21     46.25 o 
   0   5   5      448.44      524.76     40.24 o 
   1   5   5     1022.29     1056.23     52.16 o 
   2   5   5     1255.69     1334.47     79.27 o 
   3   5   5     1741.41     1555.01     89.38 o 
   4   5   5     1496.11     1321.89    129.88 o 
   5   5   5     1628.63     1562.83    112.14 o 
   6   5   5     1967.84     1915.39     97.34 o 
   7   5   5      748.75      665.08     81.14 o 
   8   5   5      970.91      892.25     80.50 o 
   9   5   5      995.51      819.40     82.11 o 
 -10   6   5       25.37      -31.86     38.12 o 
  -9   6   5        2.14      -34.10     34.10 o 
  -8   6   5       45.73       -8.76     36.31 o 
  -7   6   5       51.10      144.99     43.14 o 
  -6   6   5       51.83       22.28     38.51 o 
  -5   6   5      366.02      303.49     56.65 o 
  -4   6   5       27.94       -7.43     32.24 o 
  -3   6   5       65.36       34.28     33.91 o 
  -2   6   5      110.50      108.72     33.35 o 
  -1   6   5      127.02      171.55     35.59 o 
   0   6   5      104.33       75.21     33.70 o 
   1   6   5      240.69      233.90     42.49 o 
   2   6   5      324.34      294.78     52.63 o 
   3   6   5      154.15      103.44     65.24 o 
   4   6   5      218.43      164.79     77.18 o 
   5   6   5        3.98      -19.47     45.76 o 
   6   6   5        9.61       -9.71     40.58 o 
   7   6   5        2.30      -10.57     42.00 o 
   8   6   5      118.99       91.54     74.04 o 
  -8   7   5      386.06      413.37     64.36 o 
  -7   7   5      536.39      470.43     63.59 o 
  -6   7   5     1044.03     1184.05    124.38 o 
  -5   7   5     1357.26     1402.35     92.51 o 
  -4   7   5     1655.63     1765.55     98.61 o 
  -3   7   5     2274.26     2093.60    143.87 o 
  -2   7   5     1243.55      964.31     72.67 o 
  -1   7   5     1447.73     1421.90     84.43 o 
   0   7   5     1538.83     1358.38    114.78 o 
   1   7   5      855.23      803.66     68.09 o 
   2   7   5     1139.31     1164.77    196.20 o 
   3   7   5      619.90      662.77     74.77 o 
   4   7   5      388.29      404.52    157.88 o 
   5   7   5      466.77      450.10     87.68 o 
   6   7   5       64.26      -34.06     52.88 o 
  -5   8   5      145.15      149.49     73.95 o 
  -4   8   5       97.88       59.26     43.93 o 
  -3   8   5       23.29       34.80     45.63 o 
  -2   8   5        0.88       12.83     46.82 o 
  -1   8   5       55.37       21.21     35.02 o 
   0   8   5       77.20       69.08     41.37 o 
   1   8   5      153.15      117.79     45.66 o 
   2   8   5      189.93      214.66     59.55 o 
   3   8   5       90.63       63.50     49.88 o 
 -12   0   6      458.01      308.78     76.65 o 
 -11   0   6      250.17      302.36     76.23 o 
 -10   0   6      823.66      848.54    105.25 o 
  -9   0   6      113.95      181.19     61.09 o 
  -8   0   6        7.65       89.44     50.75 o 
  -7   0   6     1391.67     1217.67    129.18 o 
  -6   0   6     2071.60     1945.42    282.59 o 
  -5   0   6     2866.49     2747.46    140.42 o 
  -4   0   6     3723.28     3731.16    161.71 o 
  -3   0   6     4479.98     4368.47    174.03 o 
  -2   0   6     5868.08     5869.05    206.11 o 
  -1   0   6     3905.70     3852.12    157.03 o 
   0   0   6     5530.64     5611.01    196.71 o 
   1   0   6     1574.43     1653.55    194.12 o 
   2   0   6       10.68       16.46     43.07 o 
   3   0   6     1713.68     1749.55     82.46 o 
   4   0   6     1151.74     1409.35     85.75 o 
   5   0   6      115.23       87.83     41.79 o 
   6   0   6      309.22      353.86     78.86 o 
   7   0   6      106.31       76.99     47.69 o 
   8   0   6      272.33      256.15     63.25 o 
   9   0   6      463.55      423.59     95.29 o 
  10   0   6      549.53      388.58     93.70 o 
 -12   1   6       59.70       75.10     41.80 o 
 -11   1   6       23.73       11.54     35.69 o 
 -10   1   6       67.38       23.84     36.61 o 
  -9   1   6      645.41      647.51     65.55 o 
  -8   1   6       60.85       23.90     60.79 o 
  -7   1   6      177.61      204.15     41.53 o 
  -6   1   6      521.48      567.23     56.01 o 
  -5   1   6      285.23      297.61     40.99 o 
  -4   1   6      497.27      558.81     47.49 o 
  -3   1   6        0.17      -14.01     28.16 o 
  -2   1   6      122.91      132.35     36.29 o 
  -1   1   6       84.49      106.57     33.98 o 
   0   1   6      295.87      312.01     42.23 o 
   1   1   6       22.29       51.82     30.64 o 
   2   1   6      912.04      864.90     50.51 o 
   3   1   6     1423.00     1409.67     93.76 o 
   4   1   6       98.20       67.60     31.25 o 
   5   1   6       25.70       25.35     24.33 o 
   6   1   6       52.74       22.61     27.15 o 
   7   1   6       34.67       31.85     31.13 o 
   8   1   6       22.49       39.97     35.15 o 
   9   1   6      275.44      283.87     47.72 o 
  10   1   6      183.40      184.68     45.79 o 
 -12   2   6     1292.21     1396.08    100.19 o 
 -11   2   6     1929.69     1942.12    182.82 o 
 -10   2   6     1860.66     1821.20    107.43 o 
  -9   2   6     1981.76     2026.11    140.59 o 
  -8   2   6     1885.61     1954.96     86.52 o 
  -7   2   6     1084.87     1170.48     68.19 o 
  -6   2   6      939.94      859.30     77.88 o 
  -5   2   6      338.82      356.85     45.66 o 
  -4   2   6      731.89      744.57     69.42 o 
  -3   2   6     1345.29     1263.31     64.03 o 
  -2   2   6      157.01      162.66     33.71 o 
  -1   2   6      237.60      303.42     40.15 o 
   0   2   6      776.16      850.61     50.65 o 
   1   2   6      843.00      928.16     42.42 o 
   2   2   6     1414.65     1315.04     61.61 o 
   3   2   6     1886.47     2064.47     74.42 o 
   4   2   6     2491.20     2603.53     87.50 o 
   5   2   6     2127.42     2319.64     86.97 o 
   6   2   6     2530.97     2804.51    121.06 o 
   7   2   6     3038.22     3062.53    120.83 o 
   8   2   6     1083.78     1072.18     77.79 o 
   9   2   6      513.92      393.65     47.14 o 
  10   2   6      456.64      337.49     48.86 o 
 -11   3   6        2.65       21.74     35.01 o 
 -10   3   6       20.06      -20.54     31.03 o 
  -9   3   6        2.38        4.70     31.09 o 
  -8   3   6      239.22      294.04     44.08 o 
  -7   3   6      344.55      368.36     46.70 o 
  -6   3   6      339.60      345.70     43.64 o 
  -5   3   6      489.33      469.40     47.55 o 
  -4   3   6      475.16      480.32     47.57 o 
  -3   3   6        4.50       30.83     28.04 o 
  -2   3   6       98.39       82.87     27.47 o 
  -1   3   6      107.93       89.61     27.04 o 
   0   3   6      482.10      510.09     40.57 o 
   1   3   6      829.22      960.74     54.37 o 
   2   3   6      283.57      257.46     37.52 o 
   3   3   6       53.74       69.27     30.65 o 
   4   3   6      101.33       76.55     33.28 o 
   5   3   6       36.74        1.97     30.68 o 
   6   3   6       27.62      -11.37     33.59 o 
   7   3   6       18.29       -2.58     35.95 o 
   8   3   6        6.30      -20.39     35.86 o 
   9   3   6       99.27       72.49     43.17 o 
 -11   4   6      198.33      181.45     51.87 o 
 -10   4   6       86.80       91.46     39.46 o 
  -9   4   6      345.88      323.34     75.63 o 
  -8   4   6      824.62      872.83     65.95 o 
  -7   4   6      749.32      699.26     69.13 o 
  -6   4   6      894.46      823.98     60.51 o 
  -5   4   6     1778.20     1756.03    105.01 o 
  -4   4   6     3001.16     3182.93     95.57 o 
  -3   4   6     2973.85     2982.46    114.59 o 
  -2   4   6     2804.23     2777.81     79.94 o 
  -1   4   6     2739.76     2562.03     90.14 o 
   0   4   6     1585.68     1759.34     66.67 o 
   1   4   6     1717.59     1664.81     73.59 o 
   2   4   6     1830.45     1968.41     85.38 o 
   3   4   6      357.60      410.70     45.09 o 
   4   4   6      145.42      203.43     39.28 o 
   5   4   6      260.02      183.16     41.33 o 
   6   4   6      153.01       99.73     41.14 o 
   7   4   6      247.14      192.66     51.73 o 
   8   4   6      297.86      268.44     59.62 o 
 -10   5   6       24.24       94.19     60.59 o 
  -9   5   6       30.04       24.58     40.49 o 
  -8   5   6      184.99      161.02     49.16 o 
  -7   5   6      332.68      263.33     51.37 o 
  -6   5   6      207.85      179.44     38.63 o 
  -5   5   6        6.65        2.13     29.35 o 
  -4   5   6       20.67      -22.76     29.07 o 
  -3   5   6       89.57       91.54     35.29 o 
  -2   5   6       90.31       52.27     32.27 o 
  -1   5   6       38.63       43.12     29.75 o 
   0   5   6      125.16      148.35     48.46 o 
   1   5   6      269.09      304.25     46.00 o 
   2   5   6      190.06      175.81     37.20 o 
   3   5   6      100.94      109.63     38.73 o 
   4   5   6      143.28      115.45     47.12 o 
   5   5   6       92.83       47.46     37.99 o 
   6   5   6       51.14        3.60     39.70 o 
   7   5   6       49.43       30.33     44.75 o 
  -8   6   6      930.17      961.84    104.20 o 
  -7   6   6     1019.03      912.68     80.26 o 
  -6   6   6      849.02      919.75     78.94 o 
  -5   6   6      900.50      811.20     92.51 o 
  -4   6   6      219.80      215.54     49.68 o 
  -3   6   6        2.01       31.35     45.10 o 
  -2   6   6      367.78      395.19     56.02 o 
  -1   6   6      819.75      758.37     67.25 o 
   0   6   6      362.73      304.03     57.93 o 
   1   6   6      604.49      675.18     73.28 o 
   2   6   6      931.74      990.77     83.42 o 
   3   6   6      975.15     1018.06    169.65 o 
   4   6   6     1328.78     1174.82    114.96 o 
   5   6   6     1595.42     1364.84    125.25 o 
   6   6   6      707.80      520.29     78.14 o 
  -6   7   6       87.07       66.90     44.50 o 
  -5   7   6       58.03       48.51     43.46 o 
  -4   7   6        7.67       48.30     40.91 o 
  -3   7   6       10.67       -2.63     37.20 o 
  -2   7   6       26.94       12.59     39.67 o 
  -1   7   6       34.01       27.41     40.60 o 
   0   7   6      196.45      158.23     56.89 o 
   1   7   6      202.61       87.27     66.39 o 
   2   7   6       61.33       70.48     48.05 o 
   3   7   6        6.00       93.49     60.22 o 
 -11   1   7      546.61      428.59     62.37 o 
 -10   1   7      926.24      824.40     91.49 o 
  -9   1   7      694.92      823.28     86.67 o 
  -8   1   7      390.46      429.63     55.77 o 
  -7   1   7     1249.52     1258.61     86.52 o 
  -6   1   7     1634.39     1541.35     95.70 o 
  -5   1   7     1039.69      985.96     71.25 o 
  -4   1   7     1408.81     1402.45     78.76 o 
  -3   1   7     1363.69     1286.36     74.54 o 
  -2   1   7      801.94     1029.44     67.87 o 
  -1   1   7      878.81      861.14     73.01 o 
   0   1   7      943.34      927.53     71.66 o 
   1   1   7      882.40      897.14     98.79 o 
   2   1   7     1128.89     1071.82    108.17 o 
   3   1   7     1332.83     1174.15    114.18 o 
   4   1   7     1193.51     1111.15     77.47 o 
   5   1   7     1086.54      983.76     77.25 o 
   6   1   7      988.96     1007.47     81.48 o 
   7   1   7      571.85      522.53     59.43 o 
   8   1   7      368.20      291.37     50.50 o 
 -11   2   7        0.07       -4.85     41.25 o 
 -10   2   7        0.46        6.54     39.18 o 
  -9   2   7        6.11       33.80     39.96 o 
  -8   2   7       71.17       76.52     36.05 o 
  -7   2   7      164.26      240.36     43.78 o 
  -6   2   7       20.25       -4.24     30.64 o 
  -5   2   7       13.34       15.95     30.38 o 
  -4   2   7        0.09       11.28     28.93 o 
  -3   2   7       24.36       23.49     29.52 o 
  -2   2   7        5.35      -26.32     26.32 o 
  -1   2   7       33.06       17.72     27.41 o 
   0   2   7       24.09       47.06     42.29 o 
   1   2   7        2.33      -23.89     48.58 o 
   2   2   7        7.00      -45.45     75.06 o 
   3   2   7        1.18      -29.74     59.53 o 
   4   2   7        1.49       -4.61     37.54 o 
   5   2   7       11.52       10.44     34.97 o 
   6   2   7        0.82      -35.80     35.80 o 
   7   2   7        0.15        3.93     39.35 o 
   8   2   7        0.38       41.00     43.14 o 
 -10   3   7      287.00      299.76     50.37 o 
  -9   3   7      540.18      503.25     58.06 o 
  -8   3   7      824.65      911.71     69.28 o 
  -7   3   7      784.54      702.51     78.49 o 
  -6   3   7     1143.81     1101.77    119.47 o 
  -5   3   7     1422.82     1352.72     80.97 o 
  -4   3   7     1537.89     1591.54     78.67 o 
  -3   3   7     1938.47     2060.27     85.32 o 
  -2   3   7     1656.31     1655.92    100.51 o 
  -1   3   7     1132.39     1284.61    108.32 o 
   0   3   7      981.06     1083.58    119.20 o 
   1   3   7     1147.58     1223.54    112.47 o 
   2   3   7      865.82     1052.93    110.11 o 
   3   3   7      544.17      669.07     73.25 o 
   4   3   7      638.02      636.15     56.69 o 
   5   3   7      532.45      439.91     53.04 o 
   6   3   7      372.63      245.65     68.00 o 
   7   3   7      279.58      209.98     47.94 o 
  -9   4   7       12.44       33.31     37.85 o 
  -8   4   7       27.47       64.92     37.77 o 
  -7   4   7        6.53       72.33     37.23 o 
  -6   4   7       37.46       12.92     33.69 o 
  -5   4   7       28.36      -16.73     31.02 o 
  -4   4   7        4.29       -0.54     38.70 o 
  -3   4   7       43.92       47.53     33.99 o 
  -2   4   7        9.10       32.06     32.36 o 
  -1   4   7        2.07       39.00     32.98 o 
   0   4   7       91.57       58.96     54.60 o 
   1   4   7      263.06      243.06     54.02 o 
   2   4   7       67.65       22.37     44.48 o 
   3   4   7      108.31       65.53     48.59 o 
   4   4   7       48.81       35.10     41.21 o 
   5   4   7        7.13      -27.18     38.32 o 
   6   4   7       20.57      -39.21     39.21 o 
  -8   5   7     1005.73     1032.56     87.58 o 
  -7   5   7      552.83      416.09     91.53 o 
  -6   5   7      373.38      290.73     55.38 o 
  -5   5   7      729.46      946.78     96.30 o 
  -4   5   7      169.82      155.55     53.27 o 
  -3   5   7      221.70      294.41     53.43 o 
  -2   5   7      663.11      650.30     65.74 o 
  -1   5   7      340.84      389.21     49.26 o 
   0   5   7      643.77      659.68    100.40 o 
   1   5   7      821.34      790.60     95.51 o 
   2   5   7      735.29      681.42     93.72 o 
   3   5   7      890.01      926.50    106.84 o 
   4   5   7      862.16      903.53    231.53 o 
   5   5   7     1102.19     1045.01     85.09 o 
  -6   6   7      195.14      137.79     59.28 o 
  -5   6   7       40.96       58.60     52.82 o 
  -4   6   7        0.13        8.17     48.40 o 
  -3   6   7       13.95      -41.19     41.19 o 
  -2   6   7      119.54      115.44     46.21 o 
  -1   6   7      105.92       40.92     61.00 o 
   0   6   7       25.54       53.77     60.81 o 
   1   6   7      124.89      156.23     90.35 o 
   2   6   7       35.69      120.00     87.06 o 
   3   6   7       44.84       95.53     88.47 o 
  -9   0   8       94.05      182.32     91.53 o 
  -8   0   8     1479.62     1510.16    138.02 o 
  -7   0   8     1515.15     1556.36    136.31 o 
  -6   0   8      915.40      849.78    108.09 o 
  -5   0   8     1814.53     1928.25    172.94 o 
  -4   0   8     2066.04     1910.57    200.94 o 
  -3   0   8     2439.44     2326.93    192.23 o 
  -2   0   8     1841.74     1551.36    120.59 o 
  -1   0   8     1465.30     1930.80    203.76 o 
   0   0   8     1064.88     1434.34    180.70 o 
   1   0   8      347.43      331.29    115.29 o 
   2   0   8     1635.83     1761.39    206.59 o 
   3   0   8      897.35      773.64    152.94 o 
   4   0   8       16.65      -76.71     84.23 o 
   5   0   8       51.51       37.18     96.47 o 
   6   0   8      114.90      248.94    128.00 o 
  -9   1   8        4.15      -17.24     37.57 o 
  -8   1   8       57.05       16.21     36.83 o 
  -7   1   8      613.69      603.00     66.58 o 
  -6   1   8      233.19      190.63     47.67 o 
  -5   1   8      114.88      128.31     44.42 o 
  -4   1   8        9.74      -23.11     33.88 o 
  -3   1   8       24.30      -32.45     32.45 o 
  -2   1   8        0.07      -17.63     33.80 o 
  -1   1   8      146.23       93.98     62.69 o 
   0   1   8      302.96      325.03    114.35 o 
   1   1   8      534.07      571.47    108.94 o 
   2   1   8      558.45      563.93     97.75 o 
   3   1   8        1.22       -7.20     59.91 o 
   4   1   8        0.05      -66.12     66.12 o 
   5   1   8       19.70      -42.87     63.85 o 
   6   1   8        6.74       42.22    120.70 o 
  -9   2   8     1136.95     1166.02    148.87 o 
  -8   2   8      796.25      872.39    100.37 o 
  -7   2   8      727.28      796.29     76.48 o 
  -6   2   8      593.01      588.97     91.13 o 
  -5   2   8      376.91      289.97     53.12 o 
  -4   2   8      320.84      347.90     54.37 o 
  -3   2   8        8.41       89.22     40.98 o 
  -2   2   8       51.06       15.39     37.12 o 
  -1   2   8      579.24      582.22     79.55 o 
   0   2   8      519.68      428.93     84.29 o 
   1   2   8      795.27      959.07    159.53 o 
   2   2   8     1205.51     1132.57    121.04 o 
   3   2   8     1396.77     1451.22    137.02 o 
   4   2   8     1514.99     1632.26    147.01 o 
   5   2   8     1362.54     1443.68    158.35 o 
  -8   3   8      216.74      253.50     57.43 o 
  -7   3   8      114.88       54.72     39.88 o 
  -6   3   8      112.77       99.26     40.35 o 
  -5   3   8       63.78       36.39     36.31 o 
  -4   3   8        2.90        8.16     33.88 o 
  -3   3   8       37.57       35.11     35.66 o 
  -2   3   8        2.65      -31.18     31.18 o 
  -1   3   8       67.11       66.57     48.94 o 
   0   3   8      210.41      241.85     73.25 o 
   1   3   8       80.39      -42.61     55.33 o 
   2   3   8       87.76      103.39     73.18 o 
   3   3   8      235.91      212.12     82.35 o 
   4   3   8      103.70       41.19     92.00 o 
  -6   4   8     1191.47     1167.57     79.04 o 
  -5   4   8     1541.22     1705.37    132.79 o 
  -4   4   8     1382.31     1230.36     78.66 o 
  -3   4   8     1341.92     1342.55     87.07 o 
  -2   4   8     1527.98     1613.94    131.89 o 
  -1   4   8     1252.30     1126.90    238.44 o 
   0   4   8     1046.95      911.70    103.65 o 
   1   4   8      832.65      900.24    109.96 o 
   2   4   8      191.09      168.52     74.15 o 
   3   4   8      122.87       21.18    114.35 o 
  -4   5   8      203.94      164.74     60.45 o 
  -3   5   8       27.76      128.45     55.43 o 
  -2   5   8      179.75      182.52     72.35 o 
  -1   5   8      192.40      136.77     72.58 o 
   0   5   8      100.17      -40.00     96.00 o 
   1   5   8      118.42      -85.18     96.94 o 
  -6   1   9      303.09      296.67     59.30 o 
  -5   1   9      413.38      492.70     77.06 o 
  -4   1   9      511.98      547.16     67.83 o 
  -3   1   9      371.42      451.83     63.85 o 
  -2   1   9      581.51      645.89    104.48 o 
  -1   1   9      756.26      668.51    109.41 o 
   0   1   9      684.71      771.66    138.35 o 
   1   1   9      739.39      801.61    117.74 o 
   2   1   9      691.80      737.58    287.29 o 
  -5   2   9        6.79      -29.48     40.13 o 
  -4   2   9        0.11       -9.66     41.71 o 
  -3   2   9        3.57       -1.03     41.56 o 
  -2   2   9        0.20      -55.42     55.42 o 
  -1   2   9        7.82      -53.01     61.88 o 
   0   2   9        5.04       20.04     67.54 o 
   1   2   9       15.50       53.36     72.53 o 
  -2   3   9      638.30      760.97    110.55 o 
                                                 
